# Supplementary material for: Genome-wide identification of non-coding RNAs interacted with microRNAs in soybean
Source: Front Plant Sci. 2014 Dec 23;5:743. doi: 10.3389/fpls.2014.00743 (PMC4274897; doi:10.3389/fpls.2014.00743)
Supplement: Supplementary file 2 [file DataSheet1.XLS]

## Sheet: Table S1
Table S1. The transcriptomic data (mRNA and small RNA) and degradomic data used in this study
RNA-Seq data		Small RNA sequencing data		Degradomic data
Sample ID	Sample Info	Sample ID	Sample Info	Sample ID	Sample Info
SRR830188	Developing embryo (15 Day)	GSM856146	Roots (Heinong44)	GSM825574	Root, stem, leaf, and inflorescence
SRR830182	Developing embryo (5 Day)	GSM856147	Stems (Heinong44)	GSM647200	Seed
SRR830207	Developing embryo (45 Day)	GSM856148	Leaves (Heinong44)	GSM848967	Cotyledon
SRR830186	Developing embryo (10 Day)	GSM856149	Cotyledon (Heinong44)	GSM848965	Cotyledon
SRR830200	Developing embryo (35 Day)	GSM621344	Seed (Heinong44)	GSM848966	Seed Coat
SRR830194	Developing embryo (25 Day)	GSM852281	Seed (Asgrow A3237)	GSM848963	Cotyledon
SRR830211	Developing embryo (55 Day)	GSM1213859	embryonic cotyledons (Williams 82)	GSM848964	Seed Coat
SRR830197	Developing embryo (30 Day)	GSM852280	Seed coat (Asgrow A3237)
SRR830192	Developing embryo (20 Day)
SRR827683	Early Maturation Root Tip
SRR827698	Early Maturation Seed Coat Hourglass
SRR827675	Early Maturation Endosperm
SRR827670	Early Maturation Cotyledon
SRR037381	Apical Meristem
SRR037382	Flower
SRR037383	Green Pods
SRR037384	Leaves
SRR037385	Nodule
SRR037386	Root Tip
SRR037387	Root

## Sheet: Table S2
Table S2. Predicted eTMs for miRNA in soybean.
miRNA Type	miRNA ID	eTM (miRNA binding region)	Expression support	Name of expressed eTM
conserved	gma-miR156aa	Gm02_51616237_51616257	Exp	gma-eTM156aa-1
conserved	gma-miR156aa	Gm03_45170751_45170771	Exp	gma-eTM156aa-2
conserved	gma-miR156aa	Gm05_28764714_28764734	Exp	gma-eTM156aa-3
conserved	gma-miR156aa	Gm08_25772863_25772883	Exp	gma-eTM156aa-4
conserved	gma-miR156aa	Gm08_42514537_42514557	Exp	gma-eTM156aa-5
conserved	gma-miR156aa	Gm09_37079743_37079763	Exp	gma-eTM156aa-6
conserved	gma-miR156aa	Gm09_41963289_41963309	Exp	gma-eTM156aa-7
conserved	gma-miR156aa	Gm10_36630956_36630976	Exp	gma-eTM156aa-8
conserved	gma-miR156aa	Gm12_39379963_39379983	Exp	gma-eTM156aa-9
conserved	gma-miR156aa	Gm13_33519250_33519270	Exp	gma-eTM156aa-10
conserved	gma-miR156aa	Gm15_12371323_12371343	Exp	gma-eTM156aa-11
conserved	gma-miR156aa	Gm18_15151575_15151595	Exp	gma-eTM156aa-12
conserved	gma-miR156aa	Gm18_16394450_16394470	Exp	gma-eTM156aa-13
conserved	gma-miR156aa	Gm19_30244761_30244781	Exp	gma-eTM156aa-14
conserved	gma-miR156aa	Gm20_24159287_24159307	Exp	gma-eTM156aa-15
conserved	gma-miR156b	Gm07_9347227_9347250	Exp	gma-eTM156b-1
conserved	gma-miR156b	Gm09_37843760_37843783	Exp	gma-eTM156b-2
conserved	gma-miR156b	Gm20_11550775_11550798	Exp	gma-eTM156b-3
conserved	gma-miR156g	Gm04_44328054_44328076	Exp	gma-eTM156g-1
conserved	gma-miR156g	Gm06_23238591_23238613	Exp	gma-eTM156g-2
conserved	gma-miR156g	Gm10_19755481_19755503	Exp	gma-eTM156g-3
conserved	gma-miR156g	Gm11_11002699_11002721	Exp	gma-eTM156g-4
conserved	gma-miR156g	Gm12_3292975_3292997	Exp	gma-eTM156g-5
conserved	gma-miR156g	Gm13_28647237_28647259	Exp	gma-eTM156g-6
conserved	gma-miR156g	Gm18_56711662_56711684	Exp	gma-eTM156g-7
conserved	gma-miR156g	Gm19_40491461_40491483	Exp	gma-eTM156g-8
conserved	gma-miR156h	Gm14_21900094_21900116	Exp	gma-eTM156h-1
conserved	gma-miR156l	Gm13_19944125_19944148	Exp	gma-eTM156l-1
conserved	gma-miR156o	Gm10_22212605_22212628	Exp	gma-eTM156o-1
conserved	gma-miR156p	Gm06_10652472_10652495	Exp	gma-eTM156p-1
conserved	gma-miR156p	Gm08_3586151_3586174	Exp	gma-eTM156p-2
conserved	gma-miR156r	Gm14_739530_739553	Exp	gma-eTM156r-1
conserved	gma-miR156y	Gm07_36456009_36456031	Exp	gma-eTM156y-1
conserved	gma-miR156y	Gm17_6480189_6480211	Exp	gma-eTM156y-2
conserved	gma-miR159a-3p	Gm03_9194949_9194972	Exp	gma-eTM159a-3p-1
conserved	gma-miR159e-5p	Gm03_42727256_42727278	Exp	gma-eTM159e-5p-1
conserved	gma-miR159e-5p	Gm05_29183884_29183906	Exp	gma-eTM159e-5p-2
conserved	gma-miR160a-5p	Gm13_42807590_42807613	Exp	gma-eTM160a-5p-1
conserved	gma-miR164d	Gm12_10440113_10440135	Exp	gma-eTM164d-1
conserved	gma-miR166i-5p	Gm01_42626705_42626727	Exp	gma-eTM166i-5p-1
conserved	gma-miR166m	Gm10_37519812_37519834	Exp	gma-eTM166m-1
conserved	gma-miR166m	Gm13_19987576_19987598	Exp	gma-eTM166m-2
conserved	gma-miR166r	Gm19_1266938_1266960	Exp	gma-eTM166r-1
conserved	gma-miR166t	Gm17_7542244_7542266	Exp	gma-eTM166t-1
conserved	gma-miR167f	Gm06_49977690_49977713	Exp	gma-eTM167f-1
conserved	gma-miR167j	Gm05_33785105_33785128	Exp	gma-eTM167j-1
conserved	gma-miR169g	Gm13_14894662_14894685	Exp	gma-eTM169g-1
conserved	gma-miR169g	Gm13_14909913_14909936	Exp	gma-eTM169g-2
conserved	gma-miR169g	Gm13_15238824_15238847	Exp	gma-eTM169g-3
conserved	gma-miR169g	Gm13_15294427_15294450	Exp	gma-eTM169g-4
conserved	gma-miR169g	Gm13_15302118_15302141	Exp	gma-eTM169g-5
conserved	gma-miR169g	Gm13_15347068_15347091	Exp	gma-eTM169g-6
conserved	gma-miR169g	Gm13_15377556_15377579	Exp	gma-eTM169g-7
conserved	gma-miR169g	Gm13_15490352_15490375	Exp	gma-eTM169g-8
conserved	gma-miR169g	Gm13_17528894_17528917	Exp	gma-eTM169g-9
conserved	gma-miR169j-3p	Gm06_17980546_17980569	Exp	gma-eTM169j-3p-1
conserved	gma-miR169k	Gm15_22429977_22430000	Exp	gma-eTM169k-1
conserved	gma-miR169v	Gm05_9956735_9956756	Exp	gma-eTM169v-1
conserved	gma-miR169v	Gm13_15645070_15645091	Exp	gma-eTM169v-2
conserved	gma-miR169v	Gm13_15652609_15652630	Exp	gma-eTM169v-3
conserved	gma-miR169v	Gm13_15675457_15675478	Exp	gma-eTM169v-4
conserved	gma-miR171a	Gm06_28679485_28679508	Exp	gma-eTM171a-1
conserved	gma-miR171d	Gm18_57154008_57154031	Exp	gma-eTM171d-1
conserved	gma-miR171j-3p	Gm06_28679489_28679512	Exp	gma-eTM171j-3p-1
conserved	gma-miR171k-5p	Gm10_17585304_17585327	Exp	gma-eTM171k-5p-1
conserved	gma-miR171p	Gm19_27123466_27123489	Exp	gma-eTM171p-1
conserved	gma-miR172a	Gm01_17385919_17385942	Exp	gma-eTM172a-1
conserved	gma-miR172a	Gm04_16335796_16335819	Exp	gma-eTM172a-2
conserved	gma-miR172a	Gm08_21392112_21392135	Exp	gma-eTM172a-3
conserved	gma-miR172a	Gm10_14486063_14486086	Exp	gma-eTM172a-4
conserved	gma-miR172a	Gm12_22234072_22234095	Exp	gma-eTM172a-5
conserved	gma-miR172a	Gm14_39335934_39335957	Exp	gma-eTM172a-6
conserved	gma-miR172b-5p	Gm04_6434610_6434632	Exp	gma-eTM172b-5p-1
conserved	gma-miR172b-5p	Gm11_12768660_12768682	Exp	gma-eTM172b-5p-2
conserved	gma-miR172b-5p	Gm13_36520818_36520840	Exp	gma-eTM172b-5p-3
conserved	gma-miR172c	Gm04_1679034_1679057	Exp	gma-eTM172c-1
conserved	gma-miR172c	Gm15_2892963_2892986	Exp	gma-eTM172c-2
conserved	gma-miR172d	Gm11_35957821_35957847	Exp	gma-eTM172d-1
conserved	gma-miR172f	Gm04_45209868_45209890	Exp	gma-eTM172f-1
conserved	gma-miR172f	Gm05_11291131_11291153	Exp	gma-eTM172f-2
conserved	gma-miR172f	Gm05_29873509_29873531	Exp	gma-eTM172f-3
conserved	gma-miR172f	Gm08_16525600_16525622	Exp	gma-eTM172f-4
conserved	gma-miR172f	Gm12_4662438_4662460	Exp	gma-eTM172f-5
conserved	gma-miR172f	Gm15_27236573_27236595	Exp	gma-eTM172f-6
conserved	gma-miR172f	Gm18_2969099_2969121	Exp	gma-eTM172f-7
conserved	gma-miR172g	Gm02_2497056_2497078	Exp	gma-eTM172g-1
conserved	gma-miR172g	Gm17_39811129_39811151	Exp	gma-eTM172g-2
conserved	gma-miR172g	Gm18_61311639_61311661	Exp	gma-eTM172g-3
conserved	gma-miR172g	Gm19_22360977_22360999	Exp	gma-eTM172g-4
conserved	gma-miR172k	Gm03_23748319_23748342	Exp	gma-eTM172k-1
conserved	gma-miR319c	Gm04_8539462_8539484	Exp	gma-eTM319c-1
conserved	gma-miR319c	Gm11_8980816_8980838	Exp	gma-eTM319c-2
conserved	gma-miR319c	Gm17_544805_544827	Exp	gma-eTM319c-3
conserved	gma-miR319c	Gm18_61111605_61111627	Exp	gma-eTM319c-4
conserved	gma-miR394b-3p	Gm04_1186466_1186488	Exp	gma-eTM394b-3p-1
conserved	gma-miR394d	Gm15_44201173_44201195	Exp	gma-eTM394d-1
conserved	gma-miR395b	Gm19_41658608_41658631	Exp	gma-eTM395b-1
conserved	gma-miR395b	Gm20_23429326_23429349	Exp	gma-eTM395b-2
conserved	gma-miR395g	Gm07_39755881_39755904	Exp	gma-eTM395g-1
conserved	gma-miR396a-3p	Gm01_26367962_26367984	Exp	gma-eTM396a-3p-1
conserved	gma-miR396a-3p	Gm08_16755874_16755896	Exp	gma-eTM396a-3p-2
conserved	gma-miR396a-3p	Gm09_7948160_7948182	Exp	gma-eTM396a-3p-3
conserved	gma-miR396a-3p	Gm14_680193_680215	Exp	gma-eTM396a-3p-4
conserved	gma-miR396b-5p	Gm13_20019053_20019076	Exp	gma-eTM396b-5p-1
conserved	gma-miR396b-5p	Gm16_5113752_5113775	Exp	gma-eTM396b-5p-2
conserved	gma-miR396b-5p	Gm19_39826588_39826611	Exp	gma-eTM396b-5p-3
conserved	gma-miR396j	Gm08_1075104_1075127	Exp	gma-eTM396j-1
conserved	gma-miR396j	Gm15_47994584_47994607	Exp	gma-eTM396j-2
conserved	gma-miR396k	Gm18_37343640_37343663	Exp	gma-eTM396k-1
conserved	gma-miR399c	Gm14_11949939_11949962	Exp	gma-eTM399c-1
conserved	gma-miR399c	Gm17_37300365_37300388	Exp	gma-eTM399c-2
conserved	gma-miR408c-3p	Gm09_45283155_45283178	Exp	gma-eTM408c-3p-1
conserved	gma-miR408d	Gm15_8954005_8954027	Exp	gma-eTM408d-1
conserved	gma-miR482c-3p	Gm15_14359656_14359679	Exp	gma-eTM482c-3p-1
conserved	gma-miR482c-3p	Gm18_43712329_43712352	Exp	gma-eTM482c-3p-2
conserved	gma-miR482d-3p	Gm19_40645997_40646021	Exp	gma-eTM482d-3p-1
conserved	gma-miR530a	Gm08_34559625_34559647	Exp	gma-eTM530a-1
conserved	gma-miR530a	Gm12_34222969_34222991	Exp	gma-eTM530a-2
conserved	gma-miR862b	Gm01_18324882_18324903	Exp	gma-eTM862b-1
conserved	gma-miR862b	Gm02_9601188_9601209	Exp	gma-eTM862b-2
conserved	gma-miR862b	Gm20_24766850_24766871	Exp	gma-eTM862b-3
conserved	gma-miR1507c-3p	Gm01_27095568_27095590	Exp	gma-eTM1507c-3p-1
conserved	gma-miR1507c-3p	Gm06_535884_535906	Exp	gma-eTM1507c-3p-2
conserved	gma-miR1507c-3p	Gm13_27869562_27869584	Exp	gma-eTM1507c-3p-3
conserved	gma-miR1507c-3p	Gm20_23265642_23265664	Exp	gma-eTM1507c-3p-4
conserved	gma-miR1508b	Gm10_39619619_39619642	Exp	gma-eTM1508b-1
conserved	gma-miR1508b	Gm11_32364926_32364949	Exp	gma-eTM1508b-2
conserved	gma-miR1508b	Gm19_30169178_30169201	Exp	gma-eTM1508b-3
conserved	gma-miR1509b	Gm06_4028618_4028641	Exp	gma-eTM1509b-1
conserved	gma-miR1510a-3p	Gm11_29688561_29688586	Exp	gma-eTM1510a-3p-1
conserved	gma-miR1510b-3p	Gm12_17462771_17462794	Exp	gma-eTM1510b-3p-1
conserved	gma-miR1514a	Gm02_38143579_38143602	Exp	gma-eTM1514a-1
conserved	gma-miR1514a	Gm05_21801834_21801857	Exp	gma-eTM1514a-2
conserved	gma-miR1514a	Gm05_21802061_21802084	Exp	gma-eTM1514a-3
conserved	gma-miR1514a	Gm07_31632095_31632118	Exp	gma-eTM1514a-4
conserved	gma-miR1514a	Gm17_544944_544967	Exp	gma-eTM1514a-5
conserved	gma-miR1514a	Gm18_17689452_17689475	Exp	gma-eTM1514a-6
conserved	gma-miR1514b	Gm01_33023023_33023046	Exp	gma-eTM1514b-1
conserved	gma-miR1514b	Gm13_21849119_21849142	Exp	gma-eTM1514b-2
conserved	gma-miR1514b	Gm18_17924722_17924745	Exp	gma-eTM1514b-3
conserved	gma-miR2119	Gm07_37725227_37725250	Exp	gma-eTM2119-1
conserved	gma-miR2119	Gm15_4661122_4661145	Exp	gma-eTM2119-2
conserved	gma-miR2119	Gm17_8127072_8127095	Exp	gma-eTM2119-3
conserved	gma-miR3522	Gm11_4572776_4572797	Exp	gma-eTM3522-1
conserved	gma-miR3522	Gm11_32695222_32695243	Exp	gma-eTM3522-2
conserved	gma-miR3522	Gm11_34257392_34257413	Exp	gma-eTM3522-3
conserved	gma-miR3522	Gm14_49486334_49486355	Exp	gma-eTM3522-4
conserved	gma-miR4996	Gm16_10492336_10492358	Exp	gma-eTM4996-1
conserved	gma-miR5037b	Gm07_9530774_9530796	Exp	gma-eTM5037b-1
conserved	gma-miR5037b	Gm11_9051453_9051475	Exp	gma-eTM5037b-2
conserved	gma-miR5037b	Gm13_25739235_25739257	Exp	gma-eTM5037b-3
conserved	gma-miR5037b	Gm17_7624881_7624903	Exp	gma-eTM5037b-4
conserved	gma-miR5559	Gm10_40803947_40803970	Exp	gma-eTM5559-1
novel	gma-miR171i-5p	Gm03_6795020_6795042	Exp	gma-eTM171i-5p-1
novel	gma-miR171i-5p	Gm05_35857110_35857132	Exp	gma-eTM171i-5p-2
novel	gma-miR171i-5p	Gm06_2611299_2611321	Exp	gma-eTM171i-5p-3
novel	gma-miR171i-5p	Gm10_4024558_4024580	Exp	gma-eTM171i-5p-4
novel	gma-miR171i-5p	Gm15_2203290_2203312	Exp	gma-eTM171i-5p-5
novel	gma-miR171i-5p	Gm20_15994843_15994865	Exp	gma-eTM171i-5p-6
novel	gma-miR394a-3p	Gm01_46330790_46330812	Exp	gma-eTM394a-3p-1
novel	gma-miR394a-3p	Gm13_39397512_39397534	Exp	gma-eTM394a-3p-2
novel	gma-miR396g	Gm04_25159359_25159382	Exp	gma-eTM396g-1
novel	gma-miR396g	Gm11_16302770_16302793	Exp	gma-eTM396g-2
novel	gma-miR482e	Gm02_43227212_43227235	Exp	gma-eTM482e-1
novel	gma-miR482e	Gm05_5949948_5949971	Exp	gma-eTM482e-2
novel	gma-miR482e	Gm11_6645251_6645274	Exp	gma-eTM482e-3
novel	gma-miR482e	Gm13_38239945_38239968	Exp	gma-eTM482e-4
novel	gma-miR1507c-5p	Gm07_42772267_42772290	Exp	gma-eTM1507c-5p-1
novel	gma-miR1507c-5p	Gm09_35452330_35452353	Exp	gma-eTM1507c-5p-2
novel	gma-miR1507c-5p	Gm10_18891167_18891190	Exp	gma-eTM1507c-5p-3
novel	gma-miR1507c-5p	Gm13_22967893_22967916	Exp	gma-eTM1507c-5p-4
novel	gma-miR1507c-5p	Gm16_27705910_27705933	Exp	gma-eTM1507c-5p-5
novel	gma-miR1512a	Gm15_5248976_5249000	Exp	gma-eTM1512a-1
novel	gma-miR1512b	Gm17_13230310_13230334	Exp	gma-eTM1512b-1
novel	gma-miR1512c	Gm05_34114588_34114612	Exp	gma-eTM1512c-1
novel	gma-miR1513c	Gm03_45770012_45770033	Exp	gma-eTM1513c-1
novel	gma-miR1513c	Gm06_16063817_16063838	Exp	gma-eTM1513c-2
novel	gma-miR1513c	Gm15_10944684_10944705	Exp	gma-eTM1513c-3
novel	gma-miR1516a-3p	Gm10_20879019_20879042	Exp	gma-eTM1516a-3p-1
novel	gma-miR1516d	Gm07_2383572_2383595	Exp	gma-eTM1516d-1
novel	gma-miR1516d	Gm20_1406101_1406124	Exp	gma-eTM1516d-2
novel	gma-miR1518	Gm05_33603994_33604017	Exp	gma-eTM1518-1
novel	gma-miR1518	Gm06_2552467_2552490	Exp	gma-eTM1518-2
novel	gma-miR1520p	Gm19_35761175_35761201	Exp	gma-eTM1520p-1
novel	gma-miR1521a	Gm01_28413070_28413092	Exp	gma-eTM1521a-1
novel	gma-miR1521a	Gm03_6735218_6735240	Exp	gma-eTM1521a-2
novel	gma-miR1521a	Gm10_40010198_40010220	Exp	gma-eTM1521a-3
novel	gma-miR1521a	Gm15_5220034_5220056	Exp	gma-eTM1521a-4
novel	gma-miR1521a	Gm16_9276086_9276108	Exp	gma-eTM1521a-5
novel	gma-miR1522	Gm01_5506756_5506778	Exp	gma-eTM1522-1
novel	gma-miR1522	Gm01_55292111_55292133	Exp	gma-eTM1522-2
novel	gma-miR1522	Gm02_6979022_6979044	Exp	gma-eTM1522-3
novel	gma-miR1522	Gm03_42031039_42031061	Exp	gma-eTM1522-4
novel	gma-miR1522	Gm03_43120844_43120866	Exp	gma-eTM1522-5
novel	gma-miR1522	Gm04_27649166_27649188	Exp	gma-eTM1522-6
novel	gma-miR1522	Gm04_40784209_40784231	Exp	gma-eTM1522-7
novel	gma-miR1522	Gm06_15032347_15032369	Exp	gma-eTM1522-8
novel	gma-miR1522	Gm07_17673739_17673761	Exp	gma-eTM1522-9
novel	gma-miR1522	Gm09_36443025_36443047	Exp	gma-eTM1522-10
novel	gma-miR1522	Gm10_4068410_4068432	Exp	gma-eTM1522-11
novel	gma-miR1522	Gm10_40234534_40234556	Exp	gma-eTM1522-12
novel	gma-miR1522	Gm11_21226531_21226553	Exp	gma-eTM1522-13
novel	gma-miR1522	Gm12_24096089_24096111	Exp	gma-eTM1522-14
novel	gma-miR1522	Gm12_27896558_27896580	Exp	gma-eTM1522-15
novel	gma-miR1522	Gm12_38571888_38571910	Exp	gma-eTM1522-16
novel	gma-miR1522	Gm13_8041090_8041112	Exp	gma-eTM1522-17
novel	gma-miR1522	Gm14_48545775_48545797	Exp	gma-eTM1522-18
novel	gma-miR1522	Gm15_49796362_49796384	Exp	gma-eTM1522-19
novel	gma-miR1522	Gm16_1175332_1175354	Exp	gma-eTM1522-20
novel	gma-miR1522	Gm18_51630501_51630523	Exp	gma-eTM1522-21
novel	gma-miR1522	Gm20_44748788_44748810	Exp	gma-eTM1522-22
novel	gma-miR1523a	Gm04_34326408_34326430	Exp	gma-eTM1523a-1
novel	gma-miR1525	Gm03_27507013_27507036	Exp	gma-eTM1525-1
novel	gma-miR1525	Gm09_46501906_46501929	Exp	gma-eTM1525-2
novel	gma-miR1525	Gm19_33279617_33279640	Exp	gma-eTM1525-3
novel	gma-miR1525	Gm19_45371305_45371328	Exp	gma-eTM1525-4
novel	gma-miR1527	Gm01_54952287_54952309	Exp	gma-eTM1527-1
novel	gma-miR1527	Gm04_41090706_41090728	Exp	gma-eTM1527-2
novel	gma-miR1527	Gm06_1988266_1988288	Exp	gma-eTM1527-3
novel	gma-miR1527	Gm11_24677146_24677168	Exp	gma-eTM1527-4
novel	gma-miR1527	Gm12_5713639_5713661	Exp	gma-eTM1527-5
novel	gma-miR1530	Gm02_42713695_42713718	Exp	gma-eTM1530-1
novel	gma-miR1530	Gm02_47276232_47276255	Exp	gma-eTM1530-2
novel	gma-miR1530	Gm02_50033241_50033264	Exp	gma-eTM1530-3
novel	gma-miR1530	Gm04_1183224_1183247	Exp	gma-eTM1530-4
novel	gma-miR1530	Gm06_16187462_16187485	Exp	gma-eTM1530-5
novel	gma-miR1530	Gm08_26348676_26348699	Exp	gma-eTM1530-6
novel	gma-miR1530	Gm10_62999_63022	Exp	gma-eTM1530-7
novel	gma-miR1530	Gm19_42672819_42672842	Exp	gma-eTM1530-8
novel	gma-miR1530	Gm20_22406571_22406594	Exp	gma-eTM1530-9
novel	gma-miR1530	scaffold_41_67556_67579	Exp	gma-eTM1530-10
novel	gma-miR1533	Gm01_25873478_25873499	Exp	gma-eTM1533-1
novel	gma-miR1533	Gm01_29946180_29946201	Exp	gma-eTM1533-2
novel	gma-miR1533	Gm01_38929682_38929703	Exp	gma-eTM1533-3
novel	gma-miR1533	Gm01_52037081_52037102	Exp	gma-eTM1533-4
novel	gma-miR1533	Gm01_52602281_52602302	Exp	gma-eTM1533-5
novel	gma-miR1533	Gm01_53694705_53694726	Exp	gma-eTM1533-6
novel	gma-miR1533	Gm02_7787239_7787260	Exp	gma-eTM1533-7
novel	gma-miR1533	Gm02_12169108_12169129	Exp	gma-eTM1533-8
novel	gma-miR1533	Gm02_13133197_13133218	Exp	gma-eTM1533-9
novel	gma-miR1533	Gm02_25092534_25092555	Exp	gma-eTM1533-10
novel	gma-miR1533	Gm02_34005122_34005143	Exp	gma-eTM1533-11
novel	gma-miR1533	Gm02_45045791_45045812	Exp	gma-eTM1533-12
novel	gma-miR1533	Gm02_49916682_49916703	Exp	gma-eTM1533-13
novel	gma-miR1533	Gm03_2879519_2879540	Exp	gma-eTM1533-14
novel	gma-miR1533	Gm03_3837266_3837287	Exp	gma-eTM1533-15
novel	gma-miR1533	Gm03_4740326_4740347	Exp	gma-eTM1533-16
novel	gma-miR1533	Gm03_21110631_21110652	Exp	gma-eTM1533-17
novel	gma-miR1533	Gm03_31516043_31516064	Exp	gma-eTM1533-18
novel	gma-miR1533	Gm03_31930720_31930741	Exp	gma-eTM1533-19
novel	gma-miR1533	Gm03_41076064_41076085	Exp	gma-eTM1533-20
novel	gma-miR1533	Gm03_42929591_42929612	Exp	gma-eTM1533-21
novel	gma-miR1533	Gm04_5454266_5454287	Exp	gma-eTM1533-22
novel	gma-miR1533	Gm04_6083214_6083235	Exp	gma-eTM1533-23
novel	gma-miR1533	Gm04_6219419_6219440	Exp	gma-eTM1533-24
novel	gma-miR1533	Gm04_11702798_11702819	Exp	gma-eTM1533-25
novel	gma-miR1533	Gm04_19115481_19115502	Exp	gma-eTM1533-26
novel	gma-miR1533	Gm04_45231749_45231770	Exp	gma-eTM1533-27
novel	gma-miR1533	Gm04_48376368_48376389	Exp	gma-eTM1533-28
novel	gma-miR1533	Gm05_5124388_5124409	Exp	gma-eTM1533-29
novel	gma-miR1533	Gm05_6656777_6656798	Exp	gma-eTM1533-30
novel	gma-miR1533	Gm05_31500264_31500285	Exp	gma-eTM1533-31
novel	gma-miR1533	Gm05_33891546_33891567	Exp	gma-eTM1533-32
novel	gma-miR1533	Gm05_34041294_34041315	Exp	gma-eTM1533-33
novel	gma-miR1533	Gm05_34114809_34114830	Exp	gma-eTM1533-34
novel	gma-miR1533	Gm06_284228_284249	Exp	gma-eTM1533-35
novel	gma-miR1533	Gm06_1055331_1055352	Exp	gma-eTM1533-36
novel	gma-miR1533	Gm06_5874742_5874763	Exp	gma-eTM1533-37
novel	gma-miR1533	Gm06_7085162_7085183	Exp	gma-eTM1533-38
novel	gma-miR1533	Gm06_10931180_10931201	Exp	gma-eTM1533-39
novel	gma-miR1533	Gm06_25964587_25964608	Exp	gma-eTM1533-40
novel	gma-miR1533	Gm06_38992871_38992892	Exp	gma-eTM1533-41
novel	gma-miR1533	Gm07_24109190_24109211	Exp	gma-eTM1533-42
novel	gma-miR1533	Gm07_25449855_25449876	Exp	gma-eTM1533-43
novel	gma-miR1533	Gm07_34802978_34802999	Exp	gma-eTM1533-44
novel	gma-miR1533	Gm07_39553804_39553825	Exp	gma-eTM1533-45
novel	gma-miR1533	Gm08_9287593_9287614	Exp	gma-eTM1533-46
novel	gma-miR1533	Gm08_11517012_11517033	Exp	gma-eTM1533-47
novel	gma-miR1533	Gm08_12813968_12813989	Exp	gma-eTM1533-48
novel	gma-miR1533	Gm08_16825874_16825895	Exp	gma-eTM1533-49
novel	gma-miR1533	Gm08_20420968_20420989	Exp	gma-eTM1533-50
novel	gma-miR1533	Gm08_22667209_22667230	Exp	gma-eTM1533-51
novel	gma-miR1533	Gm08_36011448_36011469	Exp	gma-eTM1533-52
novel	gma-miR1533	Gm08_39993664_39993685	Exp	gma-eTM1533-53
novel	gma-miR1533	Gm09_3925374_3925395	Exp	gma-eTM1533-54
novel	gma-miR1533	Gm09_31194606_31194627	Exp	gma-eTM1533-55
novel	gma-miR1533	Gm09_39213938_39213959	Exp	gma-eTM1533-56
novel	gma-miR1533	Gm10_4344549_4344570	Exp	gma-eTM1533-57
novel	gma-miR1533	Gm10_43892201_43892222	Exp	gma-eTM1533-58
novel	gma-miR1533	Gm11_319644_319665	Exp	gma-eTM1533-59
novel	gma-miR1533	Gm11_3999174_3999195	Exp	gma-eTM1533-60
novel	gma-miR1533	Gm11_9984629_9984650	Exp	gma-eTM1533-61
novel	gma-miR1533	Gm11_27688919_27688940	Exp	gma-eTM1533-62
novel	gma-miR1533	Gm11_32902291_32902312	Exp	gma-eTM1533-63
novel	gma-miR1533	Gm11_35787128_35787149	Exp	gma-eTM1533-64
novel	gma-miR1533	Gm12_6983587_6983608	Exp	gma-eTM1533-65
novel	gma-miR1533	Gm12_9510264_9510285	Exp	gma-eTM1533-66
novel	gma-miR1533	Gm13_4052359_4052380	Exp	gma-eTM1533-67
novel	gma-miR1533	Gm13_5204352_5204373	Exp	gma-eTM1533-68
novel	gma-miR1533	Gm13_5836292_5836313	Exp	gma-eTM1533-69
novel	gma-miR1533	Gm13_30292480_30292501	Exp	gma-eTM1533-70
novel	gma-miR1533	Gm13_36439340_36439361	Exp	gma-eTM1533-71
novel	gma-miR1533	Gm13_39956432_39956453	Exp	gma-eTM1533-72
novel	gma-miR1533	Gm14_1389712_1389733	Exp	gma-eTM1533-73
novel	gma-miR1533	Gm14_5699178_5699199	Exp	gma-eTM1533-74
novel	gma-miR1533	Gm14_6403270_6403291	Exp	gma-eTM1533-75
novel	gma-miR1533	Gm14_21709997_21710018	Exp	gma-eTM1533-76
novel	gma-miR1533	Gm14_26861687_26861708	Exp	gma-eTM1533-77
novel	gma-miR1533	Gm14_40447694_40447715	Exp	gma-eTM1533-78
novel	gma-miR1533	Gm15_9119_9140	Exp	gma-eTM1533-79
novel	gma-miR1533	Gm15_6897409_6897430	Exp	gma-eTM1533-80
novel	gma-miR1533	Gm15_12102031_12102052	Exp	gma-eTM1533-81
novel	gma-miR1533	Gm15_19139639_19139660	Exp	gma-eTM1533-82
novel	gma-miR1533	Gm15_26933179_26933200	Exp	gma-eTM1533-83
novel	gma-miR1533	Gm17_527970_527991	Exp	gma-eTM1533-84
novel	gma-miR1533	Gm17_7054198_7054219	Exp	gma-eTM1533-85
novel	gma-miR1533	Gm17_14050489_14050510	Exp	gma-eTM1533-86
novel	gma-miR1533	Gm17_16102076_16102097	Exp	gma-eTM1533-87
novel	gma-miR1533	Gm17_38107007_38107028	Exp	gma-eTM1533-88
novel	gma-miR1533	Gm18_51351448_51351469	Exp	gma-eTM1533-89
novel	gma-miR1533	Gm18_61111445_61111466	Exp	gma-eTM1533-90
novel	gma-miR1533	Gm19_47617351_47617372	Exp	gma-eTM1533-91
novel	gma-miR1533	Gm19_47701014_47701035	Exp	gma-eTM1533-92
novel	gma-miR1533	Gm20_32855505_32855526	Exp	gma-eTM1533-93
novel	gma-miR1533	Gm20_33994131_33994152	Exp	gma-eTM1533-94
novel	gma-miR1533	Gm20_34037229_34037250	Exp	gma-eTM1533-95
novel	gma-miR1533	Gm20_34208598_34208619	Exp	gma-eTM1533-96
novel	gma-miR1533	Gm20_34372173_34372194	Exp	gma-eTM1533-97
novel	gma-miR1533	Gm20_35353250_35353271	Exp	gma-eTM1533-98
novel	gma-miR1533	Gm20_38308026_38308047	Exp	gma-eTM1533-99
novel	gma-miR1533	Gm20_45292914_45292935	Exp	gma-eTM1533-100
novel	gma-miR1534	Gm03_45596387_45596409	Exp	gma-eTM1534-1
novel	gma-miR1534	Gm04_12053700_12053722	Exp	gma-eTM1534-2
novel	gma-miR1534	Gm07_35001039_35001061	Exp	gma-eTM1534-3
novel	gma-miR1534	Gm08_39061526_39061548	Exp	gma-eTM1534-4
novel	gma-miR1534	Gm09_42567988_42568010	Exp	gma-eTM1534-5
novel	gma-miR1534	Gm14_6110985_6111007	Exp	gma-eTM1534-6
novel	gma-miR1534	Gm18_60891307_60891329	Exp	gma-eTM1534-7
novel	gma-miR1535a	Gm02_11318411_11318432	Exp	gma-eTM1535a-1
novel	gma-miR1535a	Gm03_166365_166386	Exp	gma-eTM1535a-2
novel	gma-miR1535a	Gm04_6513020_6513041	Exp	gma-eTM1535a-3
novel	gma-miR1535a	Gm06_18063438_18063459	Exp	gma-eTM1535a-4
novel	gma-miR1535a	Gm10_21356565_21356586	Exp	gma-eTM1535a-5
novel	gma-miR1535a	Gm10_21372105_21372126	Exp	gma-eTM1535a-6
novel	gma-miR1535a	Gm10_34697718_34697739	Exp	gma-eTM1535a-7
novel	gma-miR1535a	Gm11_8357122_8357143	Exp	gma-eTM1535a-8
novel	gma-miR1535a	Gm13_29764916_29764937	Exp	gma-eTM1535a-9
novel	gma-miR1535a	Gm14_4690593_4690614	Exp	gma-eTM1535a-10
novel	gma-miR1535a	Gm15_12257438_12257459	Exp	gma-eTM1535a-11
novel	gma-miR1535a	Gm16_37305064_37305085	Exp	gma-eTM1535a-12
novel	gma-miR1535b	Gm07_17690755_17690778	Exp	gma-eTM1535b-1
novel	gma-miR1535b	Gm10_34780347_34780370	Exp	gma-eTM1535b-2
novel	gma-miR1535b	Gm15_6446222_6446245	Exp	gma-eTM1535b-3
novel	gma-miR1535b	Gm15_9431504_9431527	Exp	gma-eTM1535b-4
novel	gma-miR1536	Gm06_4463403_4463426	Exp	gma-eTM1536-1
novel	gma-miR1536	Gm13_29192385_29192408	Exp	gma-eTM1536-2
novel	gma-miR2107	Gm11_29835288_29835311	Exp	gma-eTM2107-1
novel	gma-miR2108a	Gm03_59408_59431	Exp	gma-eTM2108a-1
novel	gma-miR2108a	Gm10_45415860_45415883	Exp	gma-eTM2108a-2
novel	gma-miR2108a	Gm11_13175954_13175977	Exp	gma-eTM2108a-3
novel	gma-miR2108a	Gm11_13301984_13302007	Exp	gma-eTM2108a-4
novel	gma-miR2108a	Gm11_38489312_38489335	Exp	gma-eTM2108a-5
novel	gma-miR2108b	Gm06_34935648_34935671	Exp	gma-eTM2108b-1
novel	gma-miR2108b	Gm08_36785690_36785713	Exp	gma-eTM2108b-2
novel	gma-miR2108b	Gm10_10512619_10512642	Exp	gma-eTM2108b-3
novel	gma-miR2108b	Gm11_33277944_33277967	Exp	gma-eTM2108b-4
novel	gma-miR2108b	Gm12_27824344_27824367	Exp	gma-eTM2108b-5
novel	gma-miR2108b	Gm12_32924238_32924261	Exp	gma-eTM2108b-6
novel	gma-miR2108b	Gm13_22513105_22513128	Exp	gma-eTM2108b-7
novel	gma-miR2108b	Gm16_27774623_27774646	Exp	gma-eTM2108b-8
novel	gma-miR2108b	Gm20_5946904_5946927	Exp	gma-eTM2108b-9
novel	gma-miR4350	Gm13_4977260_4977284	Exp	gma-eTM4350-1
novel	gma-miR4351	Gm09_1631263_1631287	Exp	gma-eTM4351-1
novel	gma-miR4355	Gm06_29498721_29498745	Exp	gma-eTM4355-1
novel	gma-miR4374b	Gm06_1378399_1378423	Exp	gma-eTM4374b-1
novel	gma-miR4374b	Gm09_34382607_34382631	Exp	gma-eTM4374b-2
novel	gma-miR4397-3p	Gm12_36579578_36579602	Exp	gma-eTM4397-3p-1
novel	gma-miR4409	Gm19_2398326_2398350	Exp	gma-eTM4409-1
novel	gma-miR4411	Gm14_11464168_11464192	Exp	gma-eTM4411-1
novel	gma-miR4413a	Gm04_8550676_8550698	Exp	gma-eTM4413a-1
novel	gma-miR4413a	Gm08_21781658_21781680	Exp	gma-eTM4413a-2
novel	gma-miR4413b	Gm11_9132791_9132813	Exp	gma-eTM4413b-1
novel	gma-miR4413b	Gm19_46940687_46940709	Exp	gma-eTM4413b-2
novel	gma-miR4415b-3p	Gm19_29528799_29528822	Exp	gma-eTM4415b-3p-1
novel	gma-miR4415b-3p	Gm20_19860573_19860596	Exp	gma-eTM4415b-3p-2
novel	gma-miR4993	Gm02_13145419_13145442	Exp	gma-eTM4993-1
novel	gma-miR4993	Gm07_4109325_4109348	Exp	gma-eTM4993-2
novel	gma-miR4993	Gm16_31042071_31042094	Exp	gma-eTM4993-3
novel	gma-miR5031	Gm01_18348759_18348782	Exp	gma-eTM5031-1
novel	gma-miR5031	Gm07_41278116_41278139	Exp	gma-eTM5031-2
novel	gma-miR5031	Gm08_18144953_18144976	Exp	gma-eTM5031-3
novel	gma-miR5031	Gm08_22078241_22078264	Exp	gma-eTM5031-4
novel	gma-miR5037c	Gm20_19833654_19833676	Exp	gma-eTM5037c-1
novel	gma-miR5039	Gm06_41376414_41376437	Exp	gma-eTM5039-1
novel	gma-miR5039	Gm15_7939369_7939392	Exp	gma-eTM5039-2
novel	gma-miR5039	Gm18_20515876_20515899	Exp	gma-eTM5039-3
novel	gma-miR5040	Gm01_433166_433189	Exp	gma-eTM5040-1
novel	gma-miR5040	Gm04_30740123_30740146	Exp	gma-eTM5040-2
novel	gma-miR5040	Gm20_39713972_39713995	Exp	gma-eTM5040-3
novel	gma-miR5041	Gm02_46728940_46728963	Exp	gma-eTM5041-1
novel	gma-miR5041	Gm04_23781850_23781873	Exp	gma-eTM5041-2
novel	gma-miR5041	Gm05_13210358_13210381	Exp	gma-eTM5041-3
novel	gma-miR5041	Gm07_5945954_5945977	Exp	gma-eTM5041-4
novel	gma-miR5041	Gm15_23711773_23711796	Exp	gma-eTM5041-5
novel	gma-miR5041	Gm16_20524771_20524794	Exp	gma-eTM5041-6
novel	gma-miR5041	Gm17_10792152_10792175	Exp	gma-eTM5041-7
novel	gma-miR5041	Gm19_31485126_31485149	Exp	gma-eTM5041-8
novel	gma-miR5041	Gm19_42427031_42427054	Exp	gma-eTM5041-9
novel	gma-miR5368	Gm19_1966144_1966165	Exp	gma-eTM5368-1
novel	gma-miR5369	Gm01_45912634_45912655	Exp	gma-eTM5369-1
novel	gma-miR5369	Gm02_6822599_6822620	Exp	gma-eTM5369-2
novel	gma-miR5369	Gm03_22370020_22370041	Exp	gma-eTM5369-3
novel	gma-miR5369	Gm04_9059452_9059473	Exp	gma-eTM5369-4
novel	gma-miR5369	Gm05_14973804_14973825	Exp	gma-eTM5369-5
novel	gma-miR5369	Gm08_8713436_8713457	Exp	gma-eTM5369-6
novel	gma-miR5369	Gm11_7020685_7020706	Exp	gma-eTM5369-7
novel	gma-miR5369	Gm13_35105508_35105529	Exp	gma-eTM5369-8
novel	gma-miR5369	Gm15_13392652_13392673	Exp	gma-eTM5369-9
novel	gma-miR5369	Gm17_18172454_18172475	Exp	gma-eTM5369-10
novel	gma-miR5369	Gm19_30659220_30659241	Exp	gma-eTM5369-11
novel	gma-miR5369	Gm19_47782583_47782604	Exp	gma-eTM5369-12
novel	gma-miR5370	Gm10_19752979_19753002	Exp	gma-eTM5370-1
novel	gma-miR5370	Gm15_24632675_24632698	Exp	gma-eTM5370-2
novel	gma-miR5370	Gm17_17126348_17126371	Exp	gma-eTM5370-3
novel	gma-miR5371-5p	Gm16_14370083_14370106	Exp	gma-eTM5371-5p-1
novel	gma-miR5372	Gm02_13676151_13676174	Exp	gma-eTM5372-1
novel	gma-miR5372	Gm03_24924558_24924581	Exp	gma-eTM5372-2
novel	gma-miR5372	Gm09_34126701_34126724	Exp	gma-eTM5372-3
novel	gma-miR5372	Gm20_37998513_37998536	Exp	gma-eTM5372-4
novel	gma-miR5373	Gm02_17466027_17466050	Exp	gma-eTM5373-1
novel	gma-miR5373	Gm14_9864476_9864499	Exp	gma-eTM5373-2
novel	gma-miR5374	Gm10_42565818_42565841	Exp	gma-eTM5374-1
novel	gma-miR5374	Gm12_9134736_9134759	Exp	gma-eTM5374-2
novel	gma-miR5376	Gm02_36972710_36972734	Exp	gma-eTM5376-1
novel	gma-miR5380b	Gm20_23008846_23008872	Exp	gma-eTM5380b-1
novel	gma-miR5667	Gm04_8549365_8549388	Exp	gma-eTM5667-1
novel	gma-miR5667	Gm09_9191679_9191702	Exp	gma-eTM5667-2
novel	gma-miR5672	Gm04_29505465_29505488	Exp	gma-eTM5672-1
novel	gma-miR5672	Gm06_8736217_8736240	Exp	gma-eTM5672-2
novel	gma-miR5672	Gm14_47421965_47421988	Exp	gma-eTM5672-3
novel	gma-miR5672	Gm17_6430509_6430532	Exp	gma-eTM5672-4
novel	gma-miR5674a	Gm16_1656202_1656225	Exp	gma-eTM5674a-1
novel	gma-miR5674a	Gm19_40144956_40144979	Exp	gma-eTM5674a-2
novel	gma-miR5675	Gm01_8807685_8807708	Exp	gma-eTM5675-1
novel	gma-miR5675	Gm19_29528315_29528338	Exp	gma-eTM5675-2
novel	gma-miR5677	Gm10_15478498_15478521	Exp	gma-eTM5677-1
novel	gma-miR5677	Gm12_34660133_34660156	Exp	gma-eTM5677-2
novel	gma-miR5677	Gm19_40356164_40356187	Exp	gma-eTM5677-3
novel	gma-miR5679	Gm05_11333714_11333738	Exp	gma-eTM5679-1
novel	gma-miR5761b	Gm16_3192993_3193016	Exp	gma-eTM5761b-1
novel	gma-miR5761b	Gm18_51681687_51681710	Exp	gma-eTM5761b-2
novel	gma-miR5769	Gm13_35028477_35028500	Exp	gma-eTM5769-1
novel	gma-miR5782	Gm20_1415729_1415752	Exp	gma-eTM5782-1
novel	gma-miR6299	Gm02_838324_838348	Exp	gma-eTM6299-1
novel	gma-miR6299	Gm07_43565154_43565178	Exp	gma-eTM6299-2
novel	gma-miR6300	Gm07_24027221_24027241	Exp	gma-eTM6300-1
novel	gma-miR6300	Gm09_1631479_1631499	Exp	gma-eTM6300-2
conserved	gma-miR156aa	Gm01_2110706_2110726	NULL
conserved	gma-miR156aa	Gm01_2607869_2607889	NULL
conserved	gma-miR156aa	Gm01_2610808_2610828	NULL
conserved	gma-miR156aa	Gm01_4800405_4800425	NULL
conserved	gma-miR156aa	Gm01_5531012_5531032	NULL
conserved	gma-miR156aa	Gm01_8998301_8998321	NULL
conserved	gma-miR156aa	Gm01_9006239_9006259	NULL
conserved	gma-miR156aa	Gm01_13664645_13664665	NULL
conserved	gma-miR156aa	Gm01_13973954_13973974	NULL
conserved	gma-miR156aa	Gm01_17999946_17999966	NULL
conserved	gma-miR156aa	Gm01_21657163_21657183	NULL
conserved	gma-miR156aa	Gm01_21722712_21722732	NULL
conserved	gma-miR156aa	Gm01_24422555_24422575	NULL
conserved	gma-miR156aa	Gm01_24884735_24884755	NULL
conserved	gma-miR156aa	Gm01_26307098_26307118	NULL
conserved	gma-miR156aa	Gm01_26608116_26608136	NULL
conserved	gma-miR156aa	Gm01_27528447_27528467	NULL
conserved	gma-miR156aa	Gm01_28909052_28909072	NULL
conserved	gma-miR156aa	Gm01_32028295_32028315	NULL
conserved	gma-miR156aa	Gm01_34349289_34349309	NULL
conserved	gma-miR156aa	Gm01_35417843_35417863	NULL
conserved	gma-miR156aa	Gm01_36435193_36435213	NULL
conserved	gma-miR156aa	Gm01_39145514_39145534	NULL
conserved	gma-miR156aa	Gm01_40361464_40361484	NULL
conserved	gma-miR156aa	Gm01_40799374_40799394	NULL
conserved	gma-miR156aa	Gm01_41511910_41511930	NULL
conserved	gma-miR156aa	Gm01_41710878_41710898	NULL
conserved	gma-miR156aa	Gm01_45655690_45655710	NULL
conserved	gma-miR156aa	Gm01_46007286_46007306	NULL
conserved	gma-miR156aa	Gm01_47413798_47413818	NULL
conserved	gma-miR156aa	Gm01_48112150_48112170	NULL
conserved	gma-miR156aa	Gm01_49011691_49011711	NULL
conserved	gma-miR156aa	Gm01_51530626_51530646	NULL
conserved	gma-miR156aa	Gm01_54360457_54360477	NULL
conserved	gma-miR156aa	Gm01_55684401_55684421	NULL
conserved	gma-miR156aa	Gm02_945349_945369	NULL
conserved	gma-miR156aa	Gm02_1355797_1355817	NULL
conserved	gma-miR156aa	Gm02_5475386_5475406	NULL
conserved	gma-miR156aa	Gm02_13108615_13108635	NULL
conserved	gma-miR156aa	Gm02_17276134_17276154	NULL
conserved	gma-miR156aa	Gm02_21293760_21293780	NULL
conserved	gma-miR156aa	Gm02_25252621_25252641	NULL
conserved	gma-miR156aa	Gm02_25277047_25277067	NULL
conserved	gma-miR156aa	Gm02_30274407_30274427	NULL
conserved	gma-miR156aa	Gm02_33463469_33463489	NULL
conserved	gma-miR156aa	Gm02_36877402_36877422	NULL
conserved	gma-miR156aa	Gm02_38422961_38422981	NULL
conserved	gma-miR156aa	Gm02_40054500_40054520	NULL
conserved	gma-miR156aa	Gm02_43815632_43815652	NULL
conserved	gma-miR156aa	Gm02_48048951_48048971	NULL
conserved	gma-miR156aa	Gm02_50590607_50590627	NULL
conserved	gma-miR156aa	Gm02_51640096_51640116	NULL
conserved	gma-miR156aa	Gm03_679428_679448	NULL
conserved	gma-miR156aa	Gm03_4434990_4435010	NULL
conserved	gma-miR156aa	Gm03_6335631_6335651	NULL
conserved	gma-miR156aa	Gm03_6566049_6566069	NULL
conserved	gma-miR156aa	Gm03_6602087_6602107	NULL
conserved	gma-miR156aa	Gm03_8344127_8344147	NULL
conserved	gma-miR156aa	Gm03_10577729_10577749	NULL
conserved	gma-miR156aa	Gm03_11523204_11523224	NULL
conserved	gma-miR156aa	Gm03_11819514_11819534	NULL
conserved	gma-miR156aa	Gm03_12154609_12154629	NULL
conserved	gma-miR156aa	Gm03_13447814_13447834	NULL
conserved	gma-miR156aa	Gm03_15312096_15312116	NULL
conserved	gma-miR156aa	Gm03_16647605_16647625	NULL
conserved	gma-miR156aa	Gm03_19192278_19192298	NULL
conserved	gma-miR156aa	Gm03_22119270_22119290	NULL
conserved	gma-miR156aa	Gm03_22177680_22177700	NULL
conserved	gma-miR156aa	Gm03_24184217_24184237	NULL
conserved	gma-miR156aa	Gm03_25280972_25280992	NULL
conserved	gma-miR156aa	Gm03_32495075_32495095	NULL
conserved	gma-miR156aa	Gm03_33833490_33833510	NULL
conserved	gma-miR156aa	Gm03_38314807_38314827	NULL
conserved	gma-miR156aa	Gm03_41305031_41305051	NULL
conserved	gma-miR156aa	Gm03_41549842_41549862	NULL
conserved	gma-miR156aa	Gm03_43445135_43445155	NULL
conserved	gma-miR156aa	Gm03_43499134_43499154	NULL
conserved	gma-miR156aa	Gm03_43785444_43785464	NULL
conserved	gma-miR156aa	Gm03_44326957_44326977	NULL
conserved	gma-miR156aa	Gm03_44583645_44583665	NULL
conserved	gma-miR156aa	Gm03_45460044_45460064	NULL
conserved	gma-miR156aa	Gm03_47694299_47694319	NULL
conserved	gma-miR156aa	Gm04_894188_894208	NULL
conserved	gma-miR156aa	Gm04_6485900_6485920	NULL
conserved	gma-miR156aa	Gm04_8277388_8277408	NULL
conserved	gma-miR156aa	Gm04_10274874_10274894	NULL
conserved	gma-miR156aa	Gm04_10374683_10374703	NULL
conserved	gma-miR156aa	Gm04_10412663_10412683	NULL
conserved	gma-miR156aa	Gm04_10621006_10621026	NULL
conserved	gma-miR156aa	Gm04_10726825_10726845	NULL
conserved	gma-miR156aa	Gm04_10769121_10769141	NULL
conserved	gma-miR156aa	Gm04_13083803_13083823	NULL
conserved	gma-miR156aa	Gm04_13158669_13158689	NULL
conserved	gma-miR156aa	Gm04_13394257_13394277	NULL
conserved	gma-miR156aa	Gm04_13473544_13473564	NULL
conserved	gma-miR156aa	Gm04_14383383_14383403	NULL
conserved	gma-miR156aa	Gm04_16260527_16260547	NULL
conserved	gma-miR156aa	Gm04_16493946_16493966	NULL
conserved	gma-miR156aa	Gm04_19431155_19431175	NULL
conserved	gma-miR156aa	Gm04_19528492_19528512	NULL
conserved	gma-miR156aa	Gm04_19704940_19704960	NULL
conserved	gma-miR156aa	Gm04_20966141_20966161	NULL
conserved	gma-miR156aa	Gm04_21031741_21031761	NULL
conserved	gma-miR156aa	Gm04_27697657_27697677	NULL
conserved	gma-miR156aa	Gm04_28076000_28076020	NULL
conserved	gma-miR156aa	Gm04_28083784_28083804	NULL
conserved	gma-miR156aa	Gm04_30443476_30443496	NULL
conserved	gma-miR156aa	Gm04_30688337_30688357	NULL
conserved	gma-miR156aa	Gm04_31262189_31262209	NULL
conserved	gma-miR156aa	Gm04_33776061_33776081	NULL
conserved	gma-miR156aa	Gm04_36891187_36891207	NULL
conserved	gma-miR156aa	Gm04_36900669_36900689	NULL
conserved	gma-miR156aa	Gm04_37845490_37845510	NULL
conserved	gma-miR156aa	Gm04_38585220_38585240	NULL
conserved	gma-miR156aa	Gm04_39230300_39230320	NULL
conserved	gma-miR156aa	Gm04_39726825_39726845	NULL
conserved	gma-miR156aa	Gm04_39937062_39937082	NULL
conserved	gma-miR156aa	Gm04_42253831_42253851	NULL
conserved	gma-miR156aa	Gm04_43881565_43881585	NULL
conserved	gma-miR156aa	Gm04_44621576_44621596	NULL
conserved	gma-miR156aa	Gm04_46939872_46939892	NULL
conserved	gma-miR156aa	Gm04_47167529_47167549	NULL
conserved	gma-miR156aa	Gm04_47265045_47265065	NULL
conserved	gma-miR156aa	Gm05_675647_675667	NULL
conserved	gma-miR156aa	Gm05_3196494_3196514	NULL
conserved	gma-miR156aa	Gm05_5874451_5874471	NULL
conserved	gma-miR156aa	Gm05_6982744_6982764	NULL
conserved	gma-miR156aa	Gm05_9393346_9393366	NULL
conserved	gma-miR156aa	Gm05_9445574_9445594	NULL
conserved	gma-miR156aa	Gm05_11605601_11605621	NULL
conserved	gma-miR156aa	Gm05_12327756_12327776	NULL
conserved	gma-miR156aa	Gm05_13615340_13615360	NULL
conserved	gma-miR156aa	Gm05_13798158_13798178	NULL
conserved	gma-miR156aa	Gm05_15166877_15166897	NULL
conserved	gma-miR156aa	Gm05_19513439_19513459	NULL
conserved	gma-miR156aa	Gm05_19788216_19788236	NULL
conserved	gma-miR156aa	Gm05_21472745_21472765	NULL
conserved	gma-miR156aa	Gm05_24663271_24663291	NULL
conserved	gma-miR156aa	Gm05_25514363_25514383	NULL
conserved	gma-miR156aa	Gm05_26299198_26299218	NULL
conserved	gma-miR156aa	Gm05_28143139_28143159	NULL
conserved	gma-miR156aa	Gm05_29380753_29380773	NULL
conserved	gma-miR156aa	Gm05_30269648_30269668	NULL
conserved	gma-miR156aa	Gm05_33834953_33834973	NULL
conserved	gma-miR156aa	Gm06_340096_340116	NULL
conserved	gma-miR156aa	Gm06_1815966_1815986	NULL
conserved	gma-miR156aa	Gm06_1878142_1878162	NULL
conserved	gma-miR156aa	Gm06_2162188_2162208	NULL
conserved	gma-miR156aa	Gm06_4661968_4661988	NULL
conserved	gma-miR156aa	Gm06_8454677_8454697	NULL
conserved	gma-miR156aa	Gm06_8525809_8525829	NULL
conserved	gma-miR156aa	Gm06_12557479_12557499	NULL
conserved	gma-miR156aa	Gm06_12561868_12561888	NULL
conserved	gma-miR156aa	Gm06_13936834_13936854	NULL
conserved	gma-miR156aa	Gm06_15969942_15969962	NULL
conserved	gma-miR156aa	Gm06_16029638_16029658	NULL
conserved	gma-miR156aa	Gm06_16669641_16669661	NULL
conserved	gma-miR156aa	Gm06_16828382_16828402	NULL
conserved	gma-miR156aa	Gm06_18516099_18516119	NULL
conserved	gma-miR156aa	Gm06_19478900_19478920	NULL
conserved	gma-miR156aa	Gm06_20370933_20370953	NULL
conserved	gma-miR156aa	Gm06_20636445_20636465	NULL
conserved	gma-miR156aa	Gm06_23303234_23303254	NULL
conserved	gma-miR156aa	Gm06_25717299_25717319	NULL
conserved	gma-miR156aa	Gm06_29209046_29209066	NULL
conserved	gma-miR156aa	Gm06_29546786_29546806	NULL
conserved	gma-miR156aa	Gm06_36414387_36414407	NULL
conserved	gma-miR156aa	Gm06_36587542_36587562	NULL
conserved	gma-miR156aa	Gm06_36614969_36614989	NULL
conserved	gma-miR156aa	Gm06_37419400_37419420	NULL
conserved	gma-miR156aa	Gm06_37738354_37738374	NULL
conserved	gma-miR156aa	Gm06_38267690_38267710	NULL
conserved	gma-miR156aa	Gm06_38432797_38432817	NULL
conserved	gma-miR156aa	Gm06_38533602_38533622	NULL
conserved	gma-miR156aa	Gm06_40382728_40382748	NULL
conserved	gma-miR156aa	Gm06_42430099_42430119	NULL
conserved	gma-miR156aa	Gm06_42430899_42430919	NULL
conserved	gma-miR156aa	Gm06_42631934_42631954	NULL
conserved	gma-miR156aa	Gm06_42721285_42721305	NULL
conserved	gma-miR156aa	Gm06_48244346_48244366	NULL
conserved	gma-miR156aa	Gm06_48408734_48408754	NULL
conserved	gma-miR156aa	Gm06_49411761_49411781	NULL
conserved	gma-miR156aa	Gm06_49745966_49745986	NULL
conserved	gma-miR156aa	Gm07_3379234_3379254	NULL
conserved	gma-miR156aa	Gm07_4037738_4037758	NULL
conserved	gma-miR156aa	Gm07_4109084_4109104	NULL
conserved	gma-miR156aa	Gm07_7472115_7472135	NULL
conserved	gma-miR156aa	Gm07_13095221_13095241	NULL
conserved	gma-miR156aa	Gm07_14502362_14502382	NULL
conserved	gma-miR156aa	Gm07_14543804_14543824	NULL
conserved	gma-miR156aa	Gm07_16851685_16851705	NULL
conserved	gma-miR156aa	Gm07_18868011_18868031	NULL
conserved	gma-miR156aa	Gm07_25231921_25231941	NULL
conserved	gma-miR156aa	Gm07_29043043_29043063	NULL
conserved	gma-miR156aa	Gm07_30506658_30506678	NULL
conserved	gma-miR156aa	Gm07_31632842_31632862	NULL
conserved	gma-miR156aa	Gm07_37375043_37375063	NULL
conserved	gma-miR156aa	Gm07_37541038_37541058	NULL
conserved	gma-miR156aa	Gm07_40818401_40818421	NULL
conserved	gma-miR156aa	Gm07_43091112_43091132	NULL
conserved	gma-miR156aa	Gm07_43894426_43894446	NULL
conserved	gma-miR156aa	Gm08_1826559_1826579	NULL
conserved	gma-miR156aa	Gm08_2283007_2283027	NULL
conserved	gma-miR156aa	Gm08_4656213_4656233	NULL
conserved	gma-miR156aa	Gm08_5040464_5040484	NULL
conserved	gma-miR156aa	Gm08_5636734_5636754	NULL
conserved	gma-miR156aa	Gm08_8583077_8583097	NULL
conserved	gma-miR156aa	Gm08_9198369_9198389	NULL
conserved	gma-miR156aa	Gm08_16854961_16854981	NULL
conserved	gma-miR156aa	Gm08_18440780_18440800	NULL
conserved	gma-miR156aa	Gm08_19636917_19636937	NULL
conserved	gma-miR156aa	Gm08_19637377_19637397	NULL
conserved	gma-miR156aa	Gm08_20833405_20833425	NULL
conserved	gma-miR156aa	Gm08_23725443_23725463	NULL
conserved	gma-miR156aa	Gm08_23863388_23863408	NULL
conserved	gma-miR156aa	Gm08_27614949_27614969	NULL
conserved	gma-miR156aa	Gm08_27681348_27681368	NULL
conserved	gma-miR156aa	Gm08_28043960_28043980	NULL
conserved	gma-miR156aa	Gm08_34190020_34190040	NULL
conserved	gma-miR156aa	Gm08_34438778_34438798	NULL
conserved	gma-miR156aa	Gm08_34522428_34522448	NULL
conserved	gma-miR156aa	Gm08_34549292_34549312	NULL
conserved	gma-miR156aa	Gm08_35612811_35612831	NULL
conserved	gma-miR156aa	Gm08_35613344_35613364	NULL
conserved	gma-miR156aa	Gm08_36098637_36098657	NULL
conserved	gma-miR156aa	Gm08_38434364_38434384	NULL
conserved	gma-miR156aa	Gm08_40595135_40595155	NULL
conserved	gma-miR156aa	Gm08_40688899_40688919	NULL
conserved	gma-miR156aa	Gm08_46401326_46401346	NULL
conserved	gma-miR156aa	Gm08_46579771_46579791	NULL
conserved	gma-miR156aa	Gm08_46906469_46906489	NULL
conserved	gma-miR156aa	Gm09_2130016_2130036	NULL
conserved	gma-miR156aa	Gm09_5157213_5157233	NULL
conserved	gma-miR156aa	Gm09_5833285_5833305	NULL
conserved	gma-miR156aa	Gm09_8220482_8220502	NULL
conserved	gma-miR156aa	Gm09_9403510_9403530	NULL
conserved	gma-miR156aa	Gm09_10941118_10941138	NULL
conserved	gma-miR156aa	Gm09_11200399_11200419	NULL
conserved	gma-miR156aa	Gm09_11488496_11488516	NULL
conserved	gma-miR156aa	Gm09_14964474_14964494	NULL
conserved	gma-miR156aa	Gm09_17481128_17481148	NULL
conserved	gma-miR156aa	Gm09_18476682_18476702	NULL
conserved	gma-miR156aa	Gm09_19120434_19120454	NULL
conserved	gma-miR156aa	Gm09_19725740_19725760	NULL
conserved	gma-miR156aa	Gm09_20543012_20543032	NULL
conserved	gma-miR156aa	Gm09_25814703_25814723	NULL
conserved	gma-miR156aa	Gm09_29564771_29564791	NULL
conserved	gma-miR156aa	Gm09_30883170_30883190	NULL
conserved	gma-miR156aa	Gm09_37844484_37844504	NULL
conserved	gma-miR156aa	Gm09_40472277_40472297	NULL
conserved	gma-miR156aa	Gm09_41274447_41274467	NULL
conserved	gma-miR156aa	Gm10_8479_8499	NULL
conserved	gma-miR156aa	Gm10_4190582_4190602	NULL
conserved	gma-miR156aa	Gm10_5477749_5477769	NULL
conserved	gma-miR156aa	Gm10_6508159_6508179	NULL
conserved	gma-miR156aa	Gm10_12211765_12211785	NULL
conserved	gma-miR156aa	Gm10_12725565_12725585	NULL
conserved	gma-miR156aa	Gm10_13220216_13220236	NULL
conserved	gma-miR156aa	Gm10_13780895_13780915	NULL
conserved	gma-miR156aa	Gm10_13903243_13903263	NULL
conserved	gma-miR156aa	Gm10_14704141_14704161	NULL
conserved	gma-miR156aa	Gm10_15357929_15357949	NULL
conserved	gma-miR156aa	Gm10_15677705_15677725	NULL
conserved	gma-miR156aa	Gm10_16835954_16835974	NULL
conserved	gma-miR156aa	Gm10_17853011_17853031	NULL
conserved	gma-miR156aa	Gm10_21157920_21157940	NULL
conserved	gma-miR156aa	Gm10_24318142_24318162	NULL
conserved	gma-miR156aa	Gm10_28395978_28395998	NULL
conserved	gma-miR156aa	Gm10_30100108_30100128	NULL
conserved	gma-miR156aa	Gm10_35115836_35115856	NULL
conserved	gma-miR156aa	Gm10_35360088_35360108	NULL
conserved	gma-miR156aa	Gm10_36392110_36392130	NULL
conserved	gma-miR156aa	Gm10_38085592_38085612	NULL
conserved	gma-miR156aa	Gm10_44834797_44834817	NULL
conserved	gma-miR156aa	Gm10_46989925_46989945	NULL
conserved	gma-miR156aa	Gm11_1514349_1514369	NULL
conserved	gma-miR156aa	Gm11_5478072_5478092	NULL
conserved	gma-miR156aa	Gm11_6874056_6874076	NULL
conserved	gma-miR156aa	Gm11_8621137_8621157	NULL
conserved	gma-miR156aa	Gm11_10964331_10964351	NULL
conserved	gma-miR156aa	Gm11_13369396_13369416	NULL
conserved	gma-miR156aa	Gm11_21468194_21468214	NULL
conserved	gma-miR156aa	Gm11_22809688_22809708	NULL
conserved	gma-miR156aa	Gm11_22812787_22812807	NULL
conserved	gma-miR156aa	Gm11_27596376_27596396	NULL
conserved	gma-miR156aa	Gm11_27813717_27813737	NULL
conserved	gma-miR156aa	Gm11_29787023_29787043	NULL
conserved	gma-miR156aa	Gm11_35585997_35586017	NULL
conserved	gma-miR156aa	Gm11_35627039_35627059	NULL
conserved	gma-miR156aa	Gm11_35979188_35979208	NULL
conserved	gma-miR156aa	Gm11_38724164_38724184	NULL
conserved	gma-miR156aa	Gm12_2148873_2148893	NULL
conserved	gma-miR156aa	Gm12_2663598_2663618	NULL
conserved	gma-miR156aa	Gm12_4507332_4507352	NULL
conserved	gma-miR156aa	Gm12_4940173_4940193	NULL
conserved	gma-miR156aa	Gm12_6827368_6827388	NULL
conserved	gma-miR156aa	Gm12_7535886_7535906	NULL
conserved	gma-miR156aa	Gm12_8550334_8550354	NULL
conserved	gma-miR156aa	Gm12_9380500_9380520	NULL
conserved	gma-miR156aa	Gm12_12440553_12440573	NULL
conserved	gma-miR156aa	Gm12_13935600_13935620	NULL
conserved	gma-miR156aa	Gm12_15236493_15236513	NULL
conserved	gma-miR156aa	Gm12_15814347_15814367	NULL
conserved	gma-miR156aa	Gm12_16974750_16974770	NULL
conserved	gma-miR156aa	Gm12_18990984_18991004	NULL
conserved	gma-miR156aa	Gm12_21076690_21076710	NULL
conserved	gma-miR156aa	Gm12_23201764_23201784	NULL
conserved	gma-miR156aa	Gm12_23840432_23840452	NULL
conserved	gma-miR156aa	Gm12_24637331_24637351	NULL
conserved	gma-miR156aa	Gm12_26426701_26426721	NULL
conserved	gma-miR156aa	Gm12_27063486_27063506	NULL
conserved	gma-miR156aa	Gm12_31243402_31243422	NULL
conserved	gma-miR156aa	Gm12_33939905_33939925	NULL
conserved	gma-miR156aa	Gm12_37755499_37755519	NULL
conserved	gma-miR156aa	Gm12_39039802_39039822	NULL
conserved	gma-miR156aa	Gm13_2513157_2513177	NULL
conserved	gma-miR156aa	Gm13_3653598_3653618	NULL
conserved	gma-miR156aa	Gm13_4805727_4805747	NULL
conserved	gma-miR156aa	Gm13_9753230_9753250	NULL
conserved	gma-miR156aa	Gm13_11389403_11389423	NULL
conserved	gma-miR156aa	Gm13_13399566_13399586	NULL
conserved	gma-miR156aa	Gm13_13632598_13632618	NULL
conserved	gma-miR156aa	Gm13_14364190_14364210	NULL
conserved	gma-miR156aa	Gm13_16778718_16778738	NULL
conserved	gma-miR156aa	Gm13_16891674_16891694	NULL
conserved	gma-miR156aa	Gm13_23694348_23694368	NULL
conserved	gma-miR156aa	Gm13_24803260_24803280	NULL
conserved	gma-miR156aa	Gm13_25098469_25098489	NULL
conserved	gma-miR156aa	Gm13_28896893_28896913	NULL
conserved	gma-miR156aa	Gm13_32076292_32076312	NULL
conserved	gma-miR156aa	Gm13_35542642_35542662	NULL
conserved	gma-miR156aa	Gm13_40293523_40293543	NULL
conserved	gma-miR156aa	Gm13_40398657_40398677	NULL
conserved	gma-miR156aa	Gm14_138513_138533	NULL
conserved	gma-miR156aa	Gm14_3895982_3896002	NULL
conserved	gma-miR156aa	Gm14_6614135_6614155	NULL
conserved	gma-miR156aa	Gm14_7592351_7592371	NULL
conserved	gma-miR156aa	Gm14_10326743_10326763	NULL
conserved	gma-miR156aa	Gm14_14288712_14288732	NULL
conserved	gma-miR156aa	Gm14_15339457_15339477	NULL
conserved	gma-miR156aa	Gm14_15585109_15585129	NULL
conserved	gma-miR156aa	Gm14_17817477_17817497	NULL
conserved	gma-miR156aa	Gm14_18825201_18825221	NULL
conserved	gma-miR156aa	Gm14_23247288_23247308	NULL
conserved	gma-miR156aa	Gm14_23293296_23293316	NULL
conserved	gma-miR156aa	Gm14_26698873_26698893	NULL
conserved	gma-miR156aa	Gm14_27163640_27163660	NULL
conserved	gma-miR156aa	Gm14_29928969_29928989	NULL
conserved	gma-miR156aa	Gm14_31203870_31203890	NULL
conserved	gma-miR156aa	Gm14_33619389_33619409	NULL
conserved	gma-miR156aa	Gm14_34493357_34493377	NULL
conserved	gma-miR156aa	Gm14_35858290_35858310	NULL
conserved	gma-miR156aa	Gm14_36221240_36221260	NULL
conserved	gma-miR156aa	Gm14_38479466_38479486	NULL
conserved	gma-miR156aa	Gm14_40567401_40567421	NULL
conserved	gma-miR156aa	Gm14_40572921_40572941	NULL
conserved	gma-miR156aa	Gm15_4348576_4348596	NULL
conserved	gma-miR156aa	Gm15_10341882_10341902	NULL
conserved	gma-miR156aa	Gm15_10558285_10558305	NULL
conserved	gma-miR156aa	Gm15_10832055_10832075	NULL
conserved	gma-miR156aa	Gm15_11301792_11301812	NULL
conserved	gma-miR156aa	Gm15_14465079_14465099	NULL
conserved	gma-miR156aa	Gm15_21699834_21699854	NULL
conserved	gma-miR156aa	Gm15_22978946_22978966	NULL
conserved	gma-miR156aa	Gm15_24562386_24562406	NULL
conserved	gma-miR156aa	Gm15_31289596_31289616	NULL
conserved	gma-miR156aa	Gm15_31991072_31991092	NULL
conserved	gma-miR156aa	Gm15_39681635_39681655	NULL
conserved	gma-miR156aa	Gm15_40171285_40171305	NULL
conserved	gma-miR156aa	Gm15_40529967_40529987	NULL
conserved	gma-miR156aa	Gm15_41623351_41623371	NULL
conserved	gma-miR156aa	Gm15_41785634_41785654	NULL
conserved	gma-miR156aa	Gm15_42070451_42070471	NULL
conserved	gma-miR156aa	Gm15_42555478_42555498	NULL
conserved	gma-miR156aa	Gm15_45888333_45888353	NULL
conserved	gma-miR156aa	Gm15_46205917_46205937	NULL
conserved	gma-miR156aa	Gm15_49522074_49522094	NULL
conserved	gma-miR156aa	Gm16_1545387_1545407	NULL
conserved	gma-miR156aa	Gm16_2907443_2907463	NULL
conserved	gma-miR156aa	Gm16_3796280_3796300	NULL
conserved	gma-miR156aa	Gm16_3866566_3866586	NULL
conserved	gma-miR156aa	Gm16_9444511_9444531	NULL
conserved	gma-miR156aa	Gm16_15567599_15567619	NULL
conserved	gma-miR156aa	Gm16_20239922_20239942	NULL
conserved	gma-miR156aa	Gm16_20595691_20595711	NULL
conserved	gma-miR156aa	Gm16_23194264_23194284	NULL
conserved	gma-miR156aa	Gm16_24827389_24827409	NULL
conserved	gma-miR156aa	Gm16_24831298_24831318	NULL
conserved	gma-miR156aa	Gm16_25605610_25605630	NULL
conserved	gma-miR156aa	Gm16_28064673_28064693	NULL
conserved	gma-miR156aa	Gm16_32402942_32402962	NULL
conserved	gma-miR156aa	Gm16_32428591_32428611	NULL
conserved	gma-miR156aa	Gm16_32501871_32501891	NULL
conserved	gma-miR156aa	Gm16_33641862_33641882	NULL
conserved	gma-miR156aa	Gm16_33855313_33855333	NULL
conserved	gma-miR156aa	Gm16_35761510_35761530	NULL
conserved	gma-miR156aa	Gm16_37013894_37013914	NULL
conserved	gma-miR156aa	Gm17_2090977_2090997	NULL
conserved	gma-miR156aa	Gm17_4825197_4825217	NULL
conserved	gma-miR156aa	Gm17_5856181_5856201	NULL
conserved	gma-miR156aa	Gm17_6498261_6498281	NULL
conserved	gma-miR156aa	Gm17_11825696_11825716	NULL
conserved	gma-miR156aa	Gm17_12171931_12171951	NULL
conserved	gma-miR156aa	Gm17_14083837_14083857	NULL
conserved	gma-miR156aa	Gm17_15571940_15571960	NULL
conserved	gma-miR156aa	Gm17_18274295_18274315	NULL
conserved	gma-miR156aa	Gm17_18708003_18708023	NULL
conserved	gma-miR156aa	Gm17_19359859_19359879	NULL
conserved	gma-miR156aa	Gm17_31763781_31763801	NULL
conserved	gma-miR156aa	Gm17_32837518_32837538	NULL
conserved	gma-miR156aa	Gm17_33086208_33086228	NULL
conserved	gma-miR156aa	Gm18_3920469_3920489	NULL
conserved	gma-miR156aa	Gm18_4061200_4061220	NULL
conserved	gma-miR156aa	Gm18_7415975_7415995	NULL
conserved	gma-miR156aa	Gm18_7416471_7416491	NULL
conserved	gma-miR156aa	Gm18_7502321_7502341	NULL
conserved	gma-miR156aa	Gm18_12463036_12463056	NULL
conserved	gma-miR156aa	Gm18_18178704_18178724	NULL
conserved	gma-miR156aa	Gm18_20410351_20410371	NULL
conserved	gma-miR156aa	Gm18_20997630_20997650	NULL
conserved	gma-miR156aa	Gm18_21258766_21258786	NULL
conserved	gma-miR156aa	Gm18_22062683_22062703	NULL
conserved	gma-miR156aa	Gm18_23166730_23166750	NULL
conserved	gma-miR156aa	Gm18_24879392_24879412	NULL
conserved	gma-miR156aa	Gm18_25783024_25783044	NULL
conserved	gma-miR156aa	Gm18_27216560_27216580	NULL
conserved	gma-miR156aa	Gm18_28725489_28725509	NULL
conserved	gma-miR156aa	Gm18_29350903_29350923	NULL
conserved	gma-miR156aa	Gm18_29524127_29524147	NULL
conserved	gma-miR156aa	Gm18_31066115_31066135	NULL
conserved	gma-miR156aa	Gm18_32107313_32107333	NULL
conserved	gma-miR156aa	Gm18_35150144_35150164	NULL
conserved	gma-miR156aa	Gm18_35959434_35959454	NULL
conserved	gma-miR156aa	Gm18_36593282_36593302	NULL
conserved	gma-miR156aa	Gm18_47994554_47994574	NULL
conserved	gma-miR156aa	Gm18_48182805_48182825	NULL
conserved	gma-miR156aa	Gm18_50470837_50470857	NULL
conserved	gma-miR156aa	Gm18_55707572_55707592	NULL
conserved	gma-miR156aa	Gm18_56570680_56570700	NULL
conserved	gma-miR156aa	Gm18_56920955_56920975	NULL
conserved	gma-miR156aa	Gm18_57456023_57456043	NULL
conserved	gma-miR156aa	Gm18_57487975_57487995	NULL
conserved	gma-miR156aa	Gm18_57765453_57765473	NULL
conserved	gma-miR156aa	Gm19_2710210_2710230	NULL
conserved	gma-miR156aa	Gm19_2726486_2726506	NULL
conserved	gma-miR156aa	Gm19_6781954_6781974	NULL
conserved	gma-miR156aa	Gm19_8095434_8095454	NULL
conserved	gma-miR156aa	Gm19_8483218_8483238	NULL
conserved	gma-miR156aa	Gm19_13433950_13433970	NULL
conserved	gma-miR156aa	Gm19_16260379_16260399	NULL
conserved	gma-miR156aa	Gm19_16346320_16346340	NULL
conserved	gma-miR156aa	Gm19_16392811_16392831	NULL
conserved	gma-miR156aa	Gm19_17351443_17351463	NULL
conserved	gma-miR156aa	Gm19_17573620_17573640	NULL
conserved	gma-miR156aa	Gm19_19385801_19385821	NULL
conserved	gma-miR156aa	Gm19_20225876_20225896	NULL
conserved	gma-miR156aa	Gm19_23197551_23197571	NULL
conserved	gma-miR156aa	Gm19_24164816_24164836	NULL
conserved	gma-miR156aa	Gm19_24921901_24921921	NULL
conserved	gma-miR156aa	Gm19_26061951_26061971	NULL
conserved	gma-miR156aa	Gm19_29876919_29876939	NULL
conserved	gma-miR156aa	Gm19_33307981_33308001	NULL
conserved	gma-miR156aa	Gm19_36156866_36156886	NULL
conserved	gma-miR156aa	Gm19_37543546_37543566	NULL
conserved	gma-miR156aa	Gm19_39384713_39384733	NULL
conserved	gma-miR156aa	Gm19_44487897_44487917	NULL
conserved	gma-miR156aa	Gm19_47365064_47365084	NULL
conserved	gma-miR156aa	Gm19_47783538_47783558	NULL
conserved	gma-miR156aa	Gm20_1208149_1208169	NULL
conserved	gma-miR156aa	Gm20_1283362_1283382	NULL
conserved	gma-miR156aa	Gm20_3234207_3234227	NULL
conserved	gma-miR156aa	Gm20_4029596_4029616	NULL
conserved	gma-miR156aa	Gm20_6628415_6628435	NULL
conserved	gma-miR156aa	Gm20_9615855_9615875	NULL
conserved	gma-miR156aa	Gm20_10686142_10686162	NULL
conserved	gma-miR156aa	Gm20_12978422_12978442	NULL
conserved	gma-miR156aa	Gm20_17809111_17809131	NULL
conserved	gma-miR156aa	Gm20_20043297_20043317	NULL
conserved	gma-miR156aa	Gm20_22690077_22690097	NULL
conserved	gma-miR156aa	Gm20_29013554_29013574	NULL
conserved	gma-miR156aa	Gm20_29856462_29856482	NULL
conserved	gma-miR156aa	Gm20_31527748_31527768	NULL
conserved	gma-miR156aa	Gm20_33008136_33008156	NULL
conserved	gma-miR156aa	Gm20_34208568_34208588	NULL
conserved	gma-miR156aa	Gm20_34237055_34237075	NULL
conserved	gma-miR156aa	Gm20_34499556_34499576	NULL
conserved	gma-miR156aa	Gm20_35962636_35962656	NULL
conserved	gma-miR156aa	Gm20_37499077_37499097	NULL
conserved	gma-miR156aa	Gm20_41881728_41881748	NULL
conserved	gma-miR156aa	Gm20_42794014_42794034	NULL
conserved	gma-miR156aa	scaffold_21_607016_607036	NULL
conserved	gma-miR156aa	scaffold_42_2253_2273	NULL
conserved	gma-miR156ab	Gm17_24546403_24546426	NULL
conserved	gma-miR156ab	Gm19_37265229_37265252	NULL
conserved	gma-miR156b	Gm01_15807950_15807973	NULL
conserved	gma-miR156b	Gm01_27976696_27976719	NULL
conserved	gma-miR156b	Gm02_24357677_24357700	NULL
conserved	gma-miR156b	Gm02_27374950_27374973	NULL
conserved	gma-miR156b	Gm02_46846509_46846532	NULL
conserved	gma-miR156b	Gm05_397446_397469	NULL
conserved	gma-miR156b	Gm07_39820485_39820508	NULL
conserved	gma-miR156b	Gm08_33395539_33395562	NULL
conserved	gma-miR156b	Gm09_5257755_5257778	NULL
conserved	gma-miR156b	Gm12_15736671_15736694	NULL
conserved	gma-miR156b	Gm13_14473143_14473166	NULL
conserved	gma-miR156b	Gm13_31740348_31740371	NULL
conserved	gma-miR156b	Gm15_13009804_13009827	NULL
conserved	gma-miR156b	Gm15_18555123_18555146	NULL
conserved	gma-miR156b	Gm16_16822423_16822446	NULL
conserved	gma-miR156b	Gm16_31635513_31635536	NULL
conserved	gma-miR156b	Gm18_300134_300157	NULL
conserved	gma-miR156b	Gm18_60190444_60190467	NULL
conserved	gma-miR156b	Gm18_61442599_61442622	NULL
conserved	gma-miR156b	Gm19_41636484_41636507	NULL
conserved	gma-miR156b	Gm20_31052604_31052627	NULL
conserved	gma-miR156b	Gm20_38323409_38323432	NULL
conserved	gma-miR156c	Gm13_44010298_44010321	NULL
conserved	gma-miR156f	Gm02_17976513_17976537	NULL
conserved	gma-miR156f	Gm06_7627789_7627813	NULL
conserved	gma-miR156f	Gm14_15971252_15971276	NULL
conserved	gma-miR156f	Gm16_12525520_12525544	NULL
conserved	gma-miR156g	Gm01_37628294_37628316	NULL
conserved	gma-miR156g	Gm02_20197666_20197688	NULL
conserved	gma-miR156g	Gm02_27374952_27374974	NULL
conserved	gma-miR156g	Gm02_36034038_36034060	NULL
conserved	gma-miR156g	Gm02_36537480_36537502	NULL
conserved	gma-miR156g	Gm03_20372830_20372852	NULL
conserved	gma-miR156g	Gm04_12176200_12176222	NULL
conserved	gma-miR156g	Gm04_40339658_40339680	NULL
conserved	gma-miR156g	Gm04_48406225_48406247	NULL
conserved	gma-miR156g	Gm05_21544179_21544201	NULL
conserved	gma-miR156g	Gm05_34240695_34240717	NULL
conserved	gma-miR156g	Gm06_566700_566722	NULL
conserved	gma-miR156g	Gm06_17616489_17616511	NULL
conserved	gma-miR156g	Gm06_19203433_19203455	NULL
conserved	gma-miR156g	Gm06_35052316_35052338	NULL
conserved	gma-miR156g	Gm06_36962465_36962487	NULL
conserved	gma-miR156g	Gm07_15115533_15115555	NULL
conserved	gma-miR156g	Gm07_17383662_17383684	NULL
conserved	gma-miR156g	Gm07_39820487_39820509	NULL
conserved	gma-miR156g	Gm08_28457868_28457890	NULL
conserved	gma-miR156g	Gm08_33395541_33395563	NULL
conserved	gma-miR156g	Gm10_37927219_37927241	NULL
conserved	gma-miR156g	Gm10_39125047_39125069	NULL
conserved	gma-miR156g	Gm12_2275419_2275441	NULL
conserved	gma-miR156g	Gm12_16363858_16363880	NULL
conserved	gma-miR156g	Gm13_4148307_4148329	NULL
conserved	gma-miR156g	Gm13_19978636_19978658	NULL
conserved	gma-miR156g	Gm13_22156779_22156801	NULL
conserved	gma-miR156g	Gm13_26559491_26559513	NULL
conserved	gma-miR156g	Gm13_31740347_31740369	NULL
conserved	gma-miR156g	Gm14_16912292_16912314	NULL
conserved	gma-miR156g	Gm14_28921677_28921699	NULL
conserved	gma-miR156g	Gm16_10598992_10599014	NULL
conserved	gma-miR156g	Gm17_15525723_15525745	NULL
conserved	gma-miR156g	Gm17_28125586_28125608	NULL
conserved	gma-miR156g	Gm18_55615517_55615539	NULL
conserved	gma-miR156g	Gm19_45131206_45131228	NULL
conserved	gma-miR156g	Gm20_20187903_20187925	NULL
conserved	gma-miR156g	Gm20_46340895_46340917	NULL
conserved	gma-miR156h	Gm09_300186_300208	NULL
conserved	gma-miR156h	Gm17_11837257_11837279	NULL
conserved	gma-miR156h	Gm18_50267420_50267442	NULL
conserved	gma-miR156l	Gm02_24357676_24357699	NULL
conserved	gma-miR156l	Gm05_3734606_3734629	NULL
conserved	gma-miR156l	Gm08_13440880_13440903	NULL
conserved	gma-miR156l	Gm14_1401224_1401247	NULL
conserved	gma-miR156l	Gm14_3489873_3489896	NULL
conserved	gma-miR156l	Gm15_48510070_48510093	NULL
conserved	gma-miR156l	Gm16_16822424_16822447	NULL
conserved	gma-miR156l	Gm16_18810593_18810616	NULL
conserved	gma-miR156l	Gm16_24446736_24446759	NULL
conserved	gma-miR156l	Gm19_2005218_2005241	NULL
conserved	gma-miR156l	Gm19_16440862_16440885	NULL
conserved	gma-miR156o	Gm03_21154209_21154232	NULL
conserved	gma-miR156o	Gm04_26521557_26521580	NULL
conserved	gma-miR156o	Gm05_6302721_6302744	NULL
conserved	gma-miR156o	Gm05_19958476_19958499	NULL
conserved	gma-miR156o	Gm06_17214754_17214777	NULL
conserved	gma-miR156o	Gm07_11708431_11708454	NULL
conserved	gma-miR156o	Gm08_45395744_45395767	NULL
conserved	gma-miR156o	Gm10_31378217_31378240	NULL
conserved	gma-miR156o	Gm11_9819001_9819024	NULL
conserved	gma-miR156o	Gm11_33481359_33481382	NULL
conserved	gma-miR156o	Gm11_34248884_34248907	NULL
conserved	gma-miR156o	Gm12_14106037_14106060	NULL
conserved	gma-miR156o	Gm12_20064195_20064218	NULL
conserved	gma-miR156o	Gm17_20455324_20455347	NULL
conserved	gma-miR156o	Gm17_35831568_35831591	NULL
conserved	gma-miR156o	Gm18_42075205_42075228	NULL
conserved	gma-miR156p	Gm01_44753808_44753831	NULL
conserved	gma-miR156p	Gm03_10159516_10159539	NULL
conserved	gma-miR156p	Gm03_31999400_31999423	NULL
conserved	gma-miR156p	Gm03_32367099_32367122	NULL
conserved	gma-miR156p	Gm03_33338601_33338624	NULL
conserved	gma-miR156p	Gm04_29569416_29569439	NULL
conserved	gma-miR156p	Gm07_5882802_5882825	NULL
conserved	gma-miR156p	Gm09_26821258_26821281	NULL
conserved	gma-miR156p	Gm10_11664588_11664611	NULL
conserved	gma-miR156p	Gm10_21718289_21718312	NULL
conserved	gma-miR156p	Gm10_27827746_27827769	NULL
conserved	gma-miR156p	Gm11_18427412_18427435	NULL
conserved	gma-miR156p	Gm13_40538384_40538407	NULL
conserved	gma-miR156p	Gm14_16871507_16871530	NULL
conserved	gma-miR156p	Gm18_22572763_22572786	NULL
conserved	gma-miR156p	Gm18_26547956_26547979	NULL
conserved	gma-miR156q	Gm01_5218730_5218753	NULL
conserved	gma-miR156q	Gm06_8501358_8501381	NULL
conserved	gma-miR156q	Gm07_31372894_31372917	NULL
conserved	gma-miR156q	Gm12_17260703_17260726	NULL
conserved	gma-miR156q	Gm14_26350614_26350637	NULL
conserved	gma-miR156r	Gm03_2654714_2654737	NULL
conserved	gma-miR156r	Gm05_4472873_4472896	NULL
conserved	gma-miR156r	Gm06_4836170_4836193	NULL
conserved	gma-miR156r	Gm07_30139106_30139129	NULL
conserved	gma-miR156r	Gm09_4085940_4085963	NULL
conserved	gma-miR156r	Gm09_5540161_5540184	NULL
conserved	gma-miR156r	Gm10_8237104_8237127	NULL
conserved	gma-miR156r	Gm11_13622805_13622828	NULL
conserved	gma-miR156r	Gm14_17771474_17771497	NULL
conserved	gma-miR156r	Gm19_8390589_8390612	NULL
conserved	gma-miR156t	Gm09_7094771_7094794	NULL
conserved	gma-miR156y	Gm01_9400268_9400290	NULL
conserved	gma-miR156y	Gm02_40276700_40276722	NULL
conserved	gma-miR156y	Gm04_10036262_10036284	NULL
conserved	gma-miR156y	Gm04_27257842_27257864	NULL
conserved	gma-miR156y	Gm04_47792524_47792546	NULL
conserved	gma-miR156y	Gm05_2079252_2079274	NULL
conserved	gma-miR156y	Gm05_6729928_6729950	NULL
conserved	gma-miR156y	Gm05_25393070_25393092	NULL
conserved	gma-miR156y	Gm06_10413231_10413253	NULL
conserved	gma-miR156y	Gm06_45182194_45182216	NULL
conserved	gma-miR156y	Gm07_7004748_7004770	NULL
conserved	gma-miR156y	Gm07_43184439_43184461	NULL
conserved	gma-miR156y	Gm09_254012_254034	NULL
conserved	gma-miR156y	Gm10_47974127_47974149	NULL
conserved	gma-miR156y	Gm12_7200801_7200823	NULL
conserved	gma-miR156y	Gm14_6751192_6751214	NULL
conserved	gma-miR156y	Gm15_33127793_33127815	NULL
conserved	gma-miR156y	Gm17_39575746_39575768	NULL
conserved	gma-miR156y	Gm20_39467418_39467440	NULL
conserved	gma-miR159a-3p	Gm01_7791552_7791575	NULL
conserved	gma-miR159a-3p	Gm02_9834970_9834993	NULL
conserved	gma-miR159a-3p	Gm03_9403146_9403169	NULL
conserved	gma-miR159a-3p	Gm03_25817185_25817208	NULL
conserved	gma-miR159a-3p	Gm11_3634599_3634622	NULL
conserved	gma-miR159a-3p	Gm11_33706092_33706115	NULL
conserved	gma-miR159a-3p	Gm15_46506954_46506977	NULL
conserved	gma-miR159a-3p	Gm16_18937900_18937923	NULL
conserved	gma-miR159a-3p	Gm18_27669048_27669071	NULL
conserved	gma-miR159a-3p	Gm20_1962841_1962864	NULL
conserved	gma-miR159a-3p	Gm20_31063772_31063795	NULL
conserved	gma-miR159a-3p	Gm20_38889374_38889397	NULL
conserved	gma-miR159a-5p	Gm04_6969410_6969433	NULL
conserved	gma-miR159a-5p	Gm06_16567540_16567563	NULL
conserved	gma-miR159c	Gm06_6671170_6671193	NULL
conserved	gma-miR159d	Gm05_7521142_7521165	NULL
conserved	gma-miR159e-5p	Gm02_8116469_8116491	NULL
conserved	gma-miR159e-5p	Gm02_45320035_45320057	NULL
conserved	gma-miR159e-5p	Gm03_3769526_3769548	NULL
conserved	gma-miR159e-5p	Gm03_20231157_20231179	NULL
conserved	gma-miR159e-5p	Gm04_27808906_27808928	NULL
conserved	gma-miR159e-5p	Gm06_9006826_9006848	NULL
conserved	gma-miR159e-5p	Gm07_30273961_30273983	NULL
conserved	gma-miR159e-5p	Gm08_3441441_3441463	NULL
conserved	gma-miR159e-5p	Gm09_18693858_18693880	NULL
conserved	gma-miR159e-5p	Gm10_18385900_18385922	NULL
conserved	gma-miR159e-5p	Gm12_13958723_13958745	NULL
conserved	gma-miR159e-5p	Gm12_25252270_25252292	NULL
conserved	gma-miR159e-5p	Gm14_37790371_37790393	NULL
conserved	gma-miR159e-5p	Gm15_21862307_21862329	NULL
conserved	gma-miR159e-5p	Gm16_5319613_5319635	NULL
conserved	gma-miR159e-5p	Gm16_30226235_30226257	NULL
conserved	gma-miR159e-5p	Gm17_20032987_20033009	NULL
conserved	gma-miR159e-5p	Gm17_20644097_20644119	NULL
conserved	gma-miR159e-5p	Gm17_40789239_40789261	NULL
conserved	gma-miR159e-5p	Gm20_17443241_17443263	NULL
conserved	gma-miR159f-3p	Gm06_15898805_15898828	NULL
conserved	gma-miR159f-3p	Gm09_5317406_5317429	NULL
conserved	gma-miR159f-3p	Gm17_20989783_20989806	NULL
conserved	gma-miR159f-5p	Gm01_34584848_34584871	NULL
conserved	gma-miR159f-5p	Gm12_7049386_7049409	NULL
conserved	gma-miR159f-5p	Gm18_44175869_44175892	NULL
conserved	gma-miR160a-3p	Gm16_12416812_12416835	NULL
conserved	gma-miR160a-5p	Gm11_3254516_3254539	NULL
conserved	gma-miR160d	Gm10_49461758_49461780	NULL
conserved	gma-miR162a	Gm02_26362546_26362568	NULL
conserved	gma-miR162a	Gm03_37114133_37114155	NULL
conserved	gma-miR162a	Gm04_39024472_39024494	NULL
conserved	gma-miR162a	Gm06_10490061_10490083	NULL
conserved	gma-miR162a	Gm08_42423510_42423532	NULL
conserved	gma-miR162a	Gm13_3496350_3496372	NULL
conserved	gma-miR162a	Gm13_13055544_13055566	NULL
conserved	gma-miR162a	Gm14_5246315_5246337	NULL
conserved	gma-miR162a	Gm14_28745453_28745475	NULL
conserved	gma-miR162a	Gm19_26255671_26255693	NULL
conserved	gma-miR162a	Gm19_34461717_34461739	NULL
conserved	gma-miR162b	Gm07_11101830_11101853	NULL
conserved	gma-miR162b	Gm15_30199841_30199864	NULL
conserved	gma-miR162b	Gm17_11623732_11623755	NULL
conserved	gma-miR164c	Gm06_25231431_25231453	NULL
conserved	gma-miR164c	Gm16_15325038_15325060	NULL
conserved	gma-miR164d	Gm01_15343594_15343616	NULL
conserved	gma-miR164d	Gm01_28073512_28073534	NULL
conserved	gma-miR164d	Gm01_44987532_44987554	NULL
conserved	gma-miR164d	Gm01_50047575_50047597	NULL
conserved	gma-miR164d	Gm02_16808049_16808071	NULL
conserved	gma-miR164d	Gm03_837648_837670	NULL
conserved	gma-miR164d	Gm03_10698171_10698193	NULL
conserved	gma-miR164d	Gm03_18047187_18047209	NULL
conserved	gma-miR164d	Gm04_29568267_29568289	NULL
conserved	gma-miR164d	Gm04_36300712_36300734	NULL
conserved	gma-miR164d	Gm05_6459553_6459575	NULL
conserved	gma-miR164d	Gm05_33742150_33742172	NULL
conserved	gma-miR164d	Gm07_8786676_8786698	NULL
conserved	gma-miR164d	Gm07_23548884_23548906	NULL
conserved	gma-miR164d	Gm07_39675217_39675239	NULL
conserved	gma-miR164d	Gm08_16592369_16592391	NULL
conserved	gma-miR164d	Gm08_20102198_20102220	NULL
conserved	gma-miR164d	Gm08_21970695_21970717	NULL
conserved	gma-miR164d	Gm09_4872930_4872952	NULL
conserved	gma-miR164d	Gm09_30870892_30870914	NULL
conserved	gma-miR164d	Gm09_42610673_42610695	NULL
conserved	gma-miR164d	Gm10_37775128_37775150	NULL
conserved	gma-miR164d	Gm10_46178617_46178639	NULL
conserved	gma-miR164d	Gm12_13771986_13772008	NULL
conserved	gma-miR164d	Gm12_27974233_27974255	NULL
conserved	gma-miR164d	Gm13_4455391_4455413	NULL
conserved	gma-miR164d	Gm13_10341478_10341500	NULL
conserved	gma-miR164d	Gm14_13893754_13893776	NULL
conserved	gma-miR164d	Gm14_18563261_18563283	NULL
conserved	gma-miR164d	Gm16_5777774_5777796	NULL
conserved	gma-miR164d	Gm17_1281749_1281771	NULL
conserved	gma-miR164d	Gm17_27516692_27516714	NULL
conserved	gma-miR164d	Gm17_37878874_37878896	NULL
conserved	gma-miR164d	Gm17_39098222_39098244	NULL
conserved	gma-miR164d	Gm18_5687865_5687887	NULL
conserved	gma-miR164d	Gm18_12469934_12469956	NULL
conserved	gma-miR164d	Gm18_23179640_23179662	NULL
conserved	gma-miR164d	Gm18_47813415_47813437	NULL
conserved	gma-miR164d	Gm18_51469810_51469832	NULL
conserved	gma-miR164d	Gm19_9385483_9385505	NULL
conserved	gma-miR164d	Gm19_24785190_24785212	NULL
conserved	gma-miR164d	Gm19_31137682_31137704	NULL
conserved	gma-miR164d	Gm19_39089021_39089043	NULL
conserved	gma-miR164d	Gm20_12528644_12528666	NULL
conserved	gma-miR164k	Gm03_9158369_9158392	NULL
conserved	gma-miR164k	Gm04_42104587_42104610	NULL
conserved	gma-miR164k	Gm05_11755491_11755514	NULL
conserved	gma-miR164k	Gm07_17397336_17397359	NULL
conserved	gma-miR164k	Gm09_11879055_11879078	NULL
conserved	gma-miR164k	Gm09_13710667_13710690	NULL
conserved	gma-miR164k	Gm09_45547240_45547263	NULL
conserved	gma-miR164k	Gm11_14506015_14506038	NULL
conserved	gma-miR164k	Gm16_9552350_9552373	NULL
conserved	gma-miR164k	Gm16_26636012_26636035	NULL
conserved	gma-miR164k	Gm17_16315930_16315953	NULL
conserved	gma-miR164k	Gm18_12471240_12471263	NULL
conserved	gma-miR164k	Gm19_1204183_1204206	NULL
conserved	gma-miR166c-5p	Gm11_1446722_1446745	NULL
conserved	gma-miR166d	Gm01_20928568_20928591	NULL
conserved	gma-miR166d	Gm03_14075040_14075063	NULL
conserved	gma-miR166h-3p	Gm01_20928570_20928593	NULL
conserved	gma-miR166h-3p	Gm03_14075042_14075065	NULL
conserved	gma-miR166i-5p	Gm01_18290252_18290274	NULL
conserved	gma-miR166i-5p	Gm02_18126020_18126042	NULL
conserved	gma-miR166i-5p	Gm02_38429147_38429169	NULL
conserved	gma-miR166i-5p	Gm03_11435592_11435614	NULL
conserved	gma-miR166i-5p	Gm03_11964161_11964183	NULL
conserved	gma-miR166i-5p	Gm03_16143435_16143457	NULL
conserved	gma-miR166i-5p	Gm03_17849125_17849147	NULL
conserved	gma-miR166i-5p	Gm03_34022059_34022081	NULL
conserved	gma-miR166i-5p	Gm04_10912128_10912150	NULL
conserved	gma-miR166i-5p	Gm04_28077103_28077125	NULL
conserved	gma-miR166i-5p	Gm04_35644835_35644857	NULL
conserved	gma-miR166i-5p	Gm05_14558673_14558695	NULL
conserved	gma-miR166i-5p	Gm05_22373610_22373632	NULL
conserved	gma-miR166i-5p	Gm06_37458018_37458040	NULL
conserved	gma-miR166i-5p	Gm07_26247520_26247542	NULL
conserved	gma-miR166i-5p	Gm07_40732282_40732304	NULL
conserved	gma-miR166i-5p	Gm08_39344450_39344472	NULL
conserved	gma-miR166i-5p	Gm09_7823511_7823533	NULL
conserved	gma-miR166i-5p	Gm09_30567477_30567499	NULL
conserved	gma-miR166i-5p	Gm10_20514331_20514353	NULL
conserved	gma-miR166i-5p	Gm10_36360915_36360937	NULL
conserved	gma-miR166i-5p	Gm11_18331327_18331349	NULL
conserved	gma-miR166i-5p	Gm11_31889292_31889314	NULL
conserved	gma-miR166i-5p	Gm12_18774534_18774556	NULL
conserved	gma-miR166i-5p	Gm13_12273956_12273978	NULL
conserved	gma-miR166i-5p	Gm13_23991784_23991806	NULL
conserved	gma-miR166i-5p	Gm14_30574351_30574373	NULL
conserved	gma-miR166i-5p	Gm15_39273469_39273491	NULL
conserved	gma-miR166i-5p	Gm16_20628720_20628742	NULL
conserved	gma-miR166i-5p	Gm17_12424229_12424251	NULL
conserved	gma-miR166i-5p	Gm17_19338741_19338763	NULL
conserved	gma-miR166i-5p	Gm18_23944520_23944542	NULL
conserved	gma-miR166i-5p	Gm18_30280201_30280223	NULL
conserved	gma-miR166i-5p	Gm18_34015089_34015111	NULL
conserved	gma-miR166i-5p	Gm18_38302916_38302938	NULL
conserved	gma-miR166i-5p	Gm18_48499861_48499883	NULL
conserved	gma-miR166i-5p	Gm19_17749754_17749776	NULL
conserved	gma-miR166i-5p	Gm20_24053528_24053550	NULL
conserved	gma-miR166j-3p	Gm01_16375900_16375923	NULL
conserved	gma-miR166j-3p	Gm06_33251836_33251859	NULL
conserved	gma-miR166j-5p	Gm01_39058356_39058379	NULL
conserved	gma-miR166j-5p	Gm02_23621651_23621674	NULL
conserved	gma-miR166j-5p	Gm09_41716318_41716341	NULL
conserved	gma-miR166j-5p	Gm14_35282725_35282748	NULL
conserved	gma-miR166j-5p	Gm15_37029977_37030000	NULL
conserved	gma-miR166m	Gm06_25696346_25696368	NULL
conserved	gma-miR166m	Gm12_10316779_10316801	NULL
conserved	gma-miR166m	Gm20_32708908_32708930	NULL
conserved	gma-miR166r	Gm01_24782894_24782916	NULL
conserved	gma-miR166r	Gm06_48890923_48890945	NULL
conserved	gma-miR166r	Gm07_14457775_14457797	NULL
conserved	gma-miR166r	Gm17_33011090_33011112	NULL
conserved	gma-miR166t	Gm08_1515099_1515121	NULL
conserved	gma-miR166t	Gm12_10316778_10316800	NULL
conserved	gma-miR166u	Gm01_24782892_24782914	NULL
conserved	gma-miR166u	Gm02_40509462_40509484	NULL
conserved	gma-miR166u	Gm14_4697685_4697707	NULL
conserved	gma-miR167b	Gm11_3062116_3062139	NULL
conserved	gma-miR167b	Gm12_18500974_18500997	NULL
conserved	gma-miR167b	Gm13_39734955_39734978	NULL
conserved	gma-miR167f	Gm01_38798155_38798178	NULL
conserved	gma-miR167f	Gm04_39884262_39884285	NULL
conserved	gma-miR167f	Gm04_47351726_47351749	NULL
conserved	gma-miR167f	Gm11_1376231_1376254	NULL
conserved	gma-miR167f	Gm11_20401132_20401155	NULL
conserved	gma-miR167f	Gm11_25680434_25680457	NULL
conserved	gma-miR167f	Gm12_10653858_10653881	NULL
conserved	gma-miR167f	Gm12_12221613_12221636	NULL
conserved	gma-miR167f	Gm12_13901726_13901749	NULL
conserved	gma-miR167f	Gm16_32126910_32126933	NULL
conserved	gma-miR167g	Gm20_28652466_28652490	NULL
conserved	gma-miR167j	Gm02_28055550_28055573	NULL
conserved	gma-miR167j	Gm05_39414977_39415000	NULL
conserved	gma-miR167j	Gm10_4421074_4421097	NULL
conserved	gma-miR167j	Gm13_11374612_11374635	NULL
conserved	gma-miR167j	Gm16_8448639_8448662	NULL
conserved	gma-miR167j	Gm20_32371993_32372016	NULL
conserved	gma-miR168b	Gm01_15179560_15179581	NULL
conserved	gma-miR168b	Gm01_22500203_22500224	NULL
conserved	gma-miR168b	Gm01_27636358_27636379	NULL
conserved	gma-miR168b	Gm03_14236177_14236198	NULL
conserved	gma-miR168b	Gm03_36195115_36195136	NULL
conserved	gma-miR168b	Gm05_12154788_12154809	NULL
conserved	gma-miR168b	Gm06_20639388_20639409	NULL
conserved	gma-miR168b	Gm06_24421054_24421075	NULL
conserved	gma-miR168b	Gm06_24966301_24966322	NULL
conserved	gma-miR168b	Gm06_33970301_33970322	NULL
conserved	gma-miR168b	Gm06_42449921_42449942	NULL
conserved	gma-miR168b	Gm08_28480948_28480969	NULL
conserved	gma-miR168b	Gm08_38842368_38842389	NULL
conserved	gma-miR168b	Gm09_9140919_9140940	NULL
conserved	gma-miR168b	Gm09_27945773_27945794	NULL
conserved	gma-miR168b	Gm10_20510860_20510881	NULL
conserved	gma-miR168b	Gm10_32069142_32069163	NULL
conserved	gma-miR168b	Gm11_22984664_22984685	NULL
conserved	gma-miR168b	Gm11_36374355_36374376	NULL
conserved	gma-miR168b	Gm13_10384136_10384157	NULL
conserved	gma-miR168b	Gm14_25806068_25806089	NULL
conserved	gma-miR168b	Gm14_41703546_41703567	NULL
conserved	gma-miR168b	Gm15_20488796_20488817	NULL
conserved	gma-miR168b	Gm18_22231518_22231539	NULL
conserved	gma-miR168b	Gm18_32354016_32354037	NULL
conserved	gma-miR168b	Gm20_26960233_26960254	NULL
conserved	gma-miR168b	Gm20_29149610_29149631	NULL
conserved	gma-miR169b	Gm04_39750603_39750626	NULL
conserved	gma-miR169c	Gm14_34380782_34380805	NULL
conserved	gma-miR169c	Gm17_2524784_2524807	NULL
conserved	gma-miR169c	Gm18_34809618_34809641	NULL
conserved	gma-miR169e	Gm01_10279383_10279405	NULL
conserved	gma-miR169e	Gm01_10344679_10344701	NULL
conserved	gma-miR169e	Gm01_13875513_13875535	NULL
conserved	gma-miR169e	Gm01_34115083_34115105	NULL
conserved	gma-miR169e	Gm03_8350348_8350370	NULL
conserved	gma-miR169e	Gm05_23880294_23880316	NULL
conserved	gma-miR169e	Gm09_16588995_16589017	NULL
conserved	gma-miR169e	Gm12_16378499_16378521	NULL
conserved	gma-miR169e	Gm13_36935495_36935517	NULL
conserved	gma-miR169e	Gm14_17925143_17925165	NULL
conserved	gma-miR169e	Gm14_40790505_40790527	NULL
conserved	gma-miR169e	Gm15_27236876_27236898	NULL
conserved	gma-miR169e	Gm15_30983242_30983264	NULL
conserved	gma-miR169e	Gm16_161204_161226	NULL
conserved	gma-miR169e	Gm18_25033956_25033978	NULL
conserved	gma-miR169e	Gm19_26414866_26414888	NULL
conserved	gma-miR169e	Gm19_36306389_36306411	NULL
conserved	gma-miR169e	Gm20_5338799_5338821	NULL
conserved	gma-miR169e	Gm20_25297172_25297194	NULL
conserved	gma-miR169g	Gm13_14822304_14822327	NULL
conserved	gma-miR169g	Gm13_14823199_14823222	NULL
conserved	gma-miR169g	Gm13_14873545_14873568	NULL
conserved	gma-miR169g	Gm13_14881180_14881203	NULL
conserved	gma-miR169g	Gm13_14887036_14887059	NULL
conserved	gma-miR169g	Gm13_14902288_14902311	NULL
conserved	gma-miR169g	Gm13_14917539_14917562	NULL
conserved	gma-miR169g	Gm13_14940409_14940432	NULL
conserved	gma-miR169g	Gm13_14947713_14947736	NULL
conserved	gma-miR169g	Gm13_14954241_14954264	NULL
conserved	gma-miR169g	Gm13_14961893_14961916	NULL
conserved	gma-miR169g	Gm13_14969522_14969545	NULL
conserved	gma-miR169g	Gm13_14977145_14977168	NULL
conserved	gma-miR169g	Gm13_15193071_15193094	NULL
conserved	gma-miR169g	Gm13_15200694_15200717	NULL
conserved	gma-miR169g	Gm13_15215945_15215968	NULL
conserved	gma-miR169g	Gm13_15223571_15223594	NULL
conserved	gma-miR169g	Gm13_15231197_15231220	NULL
conserved	gma-miR169g	Gm13_15256304_15256327	NULL
conserved	gma-miR169g	Gm13_15263929_15263952	NULL
conserved	gma-miR169g	Gm13_15271555_15271578	NULL
conserved	gma-miR169g	Gm13_15286803_15286826	NULL
conserved	gma-miR169g	Gm13_15309743_15309766	NULL
conserved	gma-miR169g	Gm13_15323129_15323152	NULL
conserved	gma-miR169g	Gm13_15330754_15330777	NULL
conserved	gma-miR169g	Gm13_15339443_15339466	NULL
conserved	gma-miR169g	Gm13_15354692_15354715	NULL
conserved	gma-miR169g	Gm13_15362311_15362334	NULL
conserved	gma-miR169g	Gm13_15369933_15369956	NULL
conserved	gma-miR169g	Gm13_15385181_15385204	NULL
conserved	gma-miR169g	Gm13_15422037_15422060	NULL
conserved	gma-miR169g	Gm13_15429653_15429676	NULL
conserved	gma-miR169g	Gm13_15460042_15460065	NULL
conserved	gma-miR169g	Gm13_15467658_15467681	NULL
conserved	gma-miR169g	Gm13_15497960_15497983	NULL
conserved	gma-miR169g	Gm13_15505582_15505605	NULL
conserved	gma-miR169g	Gm13_15527187_15527210	NULL
conserved	gma-miR169g	Gm13_15534812_15534835	NULL
conserved	gma-miR169g	Gm13_15542422_15542445	NULL
conserved	gma-miR169h	Gm01_795704_795727	NULL
conserved	gma-miR169h	Gm12_37754044_37754067	NULL
conserved	gma-miR169h	Gm16_18963171_18963194	NULL
conserved	gma-miR169i-3p	Gm05_4805864_4805887	NULL
conserved	gma-miR169j-3p	Gm01_27818630_27818653	NULL
conserved	gma-miR169j-3p	Gm04_7104840_7104863	NULL
conserved	gma-miR169j-3p	Gm04_14308827_14308850	NULL
conserved	gma-miR169j-3p	Gm06_6266802_6266825	NULL
conserved	gma-miR169j-3p	Gm10_16602512_16602535	NULL
conserved	gma-miR169j-3p	Gm11_7031575_7031598	NULL
conserved	gma-miR169j-3p	Gm12_11715921_11715944	NULL
conserved	gma-miR169j-3p	Gm13_3767815_3767838	NULL
conserved	gma-miR169j-3p	Gm17_23957832_23957855	NULL
conserved	gma-miR169j-3p	Gm18_60472720_60472743	NULL
conserved	gma-miR169j-3p	Gm19_24943664_24943687	NULL
conserved	gma-miR169j-3p	Gm20_4156542_4156565	NULL
conserved	gma-miR169j-5p	Gm16_31304570_31304593	NULL
conserved	gma-miR169j-5p	Gm20_31334224_31334247	NULL
conserved	gma-miR169k	Gm18_47487770_47487793	NULL
conserved	gma-miR169l-3p	Gm06_27762517_27762541	NULL
conserved	gma-miR169l-3p	Gm07_14392167_14392191	NULL
conserved	gma-miR169o	Gm18_21460460_21460484	NULL
conserved	gma-miR169p	Gm09_15939332_15939355	NULL
conserved	gma-miR169p	Gm14_40790503_40790526	NULL
conserved	gma-miR169s	Gm07_8521766_8521789	NULL
conserved	gma-miR169s	Gm14_20813796_20813819	NULL
conserved	gma-miR169s	Gm14_21059792_21059815	NULL
conserved	gma-miR169t	Gm09_4281302_4281326	NULL
conserved	gma-miR169t	Gm17_26871497_26871521	NULL
conserved	gma-miR169t	Gm19_29126409_29126433	NULL
conserved	gma-miR169t	Gm19_38911524_38911548	NULL
conserved	gma-miR169u	Gm07_16639114_16639137	NULL
conserved	gma-miR169v	Gm01_13875515_13875536	NULL
conserved	gma-miR169v	Gm01_17269807_17269828	NULL
conserved	gma-miR169v	Gm01_26556295_26556316	NULL
conserved	gma-miR169v	Gm01_28350598_28350619	NULL
conserved	gma-miR169v	Gm01_50796470_50796491	NULL
conserved	gma-miR169v	Gm02_5853052_5853073	NULL
conserved	gma-miR169v	Gm02_12646934_12646955	NULL
conserved	gma-miR169v	Gm02_37639558_37639579	NULL
conserved	gma-miR169v	Gm02_40155726_40155747	NULL
conserved	gma-miR169v	Gm03_9997636_9997657	NULL
conserved	gma-miR169v	Gm03_41148978_41148999	NULL
conserved	gma-miR169v	Gm04_4636668_4636689	NULL
conserved	gma-miR169v	Gm05_8307466_8307487	NULL
conserved	gma-miR169v	Gm06_32868667_32868688	NULL
conserved	gma-miR169v	Gm06_32883853_32883874	NULL
conserved	gma-miR169v	Gm06_45465882_45465903	NULL
conserved	gma-miR169v	Gm07_9390629_9390650	NULL
conserved	gma-miR169v	Gm07_40376319_40376340	NULL
conserved	gma-miR169v	Gm07_41292647_41292668	NULL
conserved	gma-miR169v	Gm09_16707679_16707700	NULL
conserved	gma-miR169v	Gm09_23880977_23880998	NULL
conserved	gma-miR169v	Gm09_44439179_44439200	NULL
conserved	gma-miR169v	Gm10_43349235_43349256	NULL
conserved	gma-miR169v	Gm12_38360463_38360484	NULL
conserved	gma-miR169v	Gm13_15208322_15208343	NULL
conserved	gma-miR169v	Gm13_31862529_31862550	NULL
conserved	gma-miR169v	Gm13_43991204_43991225	NULL
conserved	gma-miR169v	Gm14_546506_546527	NULL
conserved	gma-miR169v	Gm14_4905343_4905364	NULL
conserved	gma-miR169v	Gm14_12671996_12672017	NULL
conserved	gma-miR169v	Gm14_40790504_40790525	NULL
conserved	gma-miR169v	Gm14_47194866_47194887	NULL
conserved	gma-miR169v	Gm15_47752504_47752525	NULL
conserved	gma-miR169v	Gm16_161206_161227	NULL
conserved	gma-miR169v	Gm17_11000070_11000091	NULL
conserved	gma-miR169v	Gm17_11575830_11575851	NULL
conserved	gma-miR169v	Gm18_5909329_5909350	NULL
conserved	gma-miR169v	Gm18_18721730_18721751	NULL
conserved	gma-miR169v	Gm18_49061794_49061815	NULL
conserved	gma-miR169v	Gm19_4284222_4284243	NULL
conserved	gma-miR169v	Gm19_8192561_8192582	NULL
conserved	gma-miR169v	Gm19_26414865_26414886	NULL
conserved	gma-miR169v	Gm20_3369347_3369368	NULL
conserved	gma-miR169v	Gm20_23267167_23267188	NULL
conserved	gma-miR169v	Gm20_43461247_43461268	NULL
conserved	gma-miR171a	Gm03_28200714_28200737	NULL
conserved	gma-miR171c-3p	Gm01_11051886_11051909	NULL
conserved	gma-miR171c-3p	Gm01_36921644_36921667	NULL
conserved	gma-miR171c-3p	Gm01_40034776_40034799	NULL
conserved	gma-miR171c-3p	Gm01_44870340_44870363	NULL
conserved	gma-miR171c-3p	Gm01_47110627_47110650	NULL
conserved	gma-miR171c-3p	Gm01_49033003_49033026	NULL
conserved	gma-miR171c-3p	Gm02_16353185_16353208	NULL
conserved	gma-miR171c-3p	Gm02_16651027_16651050	NULL
conserved	gma-miR171c-3p	Gm02_20933616_20933639	NULL
conserved	gma-miR171c-3p	Gm03_26150444_26150467	NULL
conserved	gma-miR171c-3p	Gm03_28200715_28200738	NULL
conserved	gma-miR171c-3p	Gm03_29218894_29218917	NULL
conserved	gma-miR171c-3p	Gm03_31211939_31211962	NULL
conserved	gma-miR171c-3p	Gm05_18156948_18156971	NULL
conserved	gma-miR171c-3p	Gm06_20387983_20388006	NULL
conserved	gma-miR171c-3p	Gm06_21627201_21627224	NULL
conserved	gma-miR171c-3p	Gm06_28679486_28679509	NULL
conserved	gma-miR171c-3p	Gm08_25254128_25254151	NULL
conserved	gma-miR171c-3p	Gm08_29852016_29852039	NULL
conserved	gma-miR171c-3p	Gm09_11008614_11008637	NULL
conserved	gma-miR171c-3p	Gm09_17312490_17312513	NULL
conserved	gma-miR171c-3p	Gm10_5222488_5222511	NULL
conserved	gma-miR171c-3p	Gm10_19215801_19215824	NULL
conserved	gma-miR171c-3p	Gm11_12716015_12716038	NULL
conserved	gma-miR171c-3p	Gm11_18955165_18955188	NULL
conserved	gma-miR171c-3p	Gm11_19903868_19903891	NULL
conserved	gma-miR171c-3p	Gm11_23076519_23076542	NULL
conserved	gma-miR171c-3p	Gm12_28345337_28345360	NULL
conserved	gma-miR171c-3p	Gm12_35947181_35947204	NULL
conserved	gma-miR171c-3p	Gm13_18111224_18111247	NULL
conserved	gma-miR171c-3p	Gm13_19334772_19334795	NULL
conserved	gma-miR171c-3p	Gm14_20319541_20319564	NULL
conserved	gma-miR171c-3p	Gm15_41563596_41563619	NULL
conserved	gma-miR171c-3p	Gm16_14170171_14170194	NULL
conserved	gma-miR171c-3p	Gm17_16620756_16620779	NULL
conserved	gma-miR171c-3p	Gm17_25315356_25315379	NULL
conserved	gma-miR171c-3p	Gm18_28630111_28630134	NULL
conserved	gma-miR171c-3p	Gm18_34591637_34591660	NULL
conserved	gma-miR171c-3p	Gm18_37587673_37587696	NULL
conserved	gma-miR171c-3p	Gm19_30075941_30075964	NULL
conserved	gma-miR171c-3p	Gm20_12203509_12203532	NULL
conserved	gma-miR171c-3p	Gm20_14495736_14495759	NULL
conserved	gma-miR171c-3p	Gm20_16287190_16287213	NULL
conserved	gma-miR171c-3p	Gm20_23156612_23156635	NULL
conserved	gma-miR171c-5p	Gm01_13778846_13778869	NULL
conserved	gma-miR171c-5p	Gm01_16051317_16051340	NULL
conserved	gma-miR171c-5p	Gm01_28008521_28008544	NULL
conserved	gma-miR171c-5p	Gm02_20933618_20933641	NULL
conserved	gma-miR171c-5p	Gm03_25301244_25301267	NULL
conserved	gma-miR171c-5p	Gm03_26081364_26081387	NULL
conserved	gma-miR171c-5p	Gm03_28200717_28200740	NULL
conserved	gma-miR171c-5p	Gm04_28210812_28210835	NULL
conserved	gma-miR171c-5p	Gm06_28679488_28679511	NULL
conserved	gma-miR171c-5p	Gm06_43879076_43879099	NULL
conserved	gma-miR171c-5p	Gm07_19362705_19362728	NULL
conserved	gma-miR171c-5p	Gm07_38139951_38139974	NULL
conserved	gma-miR171c-5p	Gm08_34519882_34519905	NULL
conserved	gma-miR171c-5p	Gm08_34532019_34532042	NULL
conserved	gma-miR171c-5p	Gm09_22950219_22950242	NULL
conserved	gma-miR171c-5p	Gm09_26770712_26770735	NULL
conserved	gma-miR171c-5p	Gm11_27753656_27753679	NULL
conserved	gma-miR171c-5p	Gm11_27758324_27758347	NULL
conserved	gma-miR171c-5p	Gm12_33179877_33179900	NULL
conserved	gma-miR171c-5p	Gm14_5485154_5485177	NULL
conserved	gma-miR171c-5p	Gm14_35962292_35962315	NULL
conserved	gma-miR171c-5p	Gm14_40960587_40960610	NULL
conserved	gma-miR171c-5p	Gm15_5188442_5188465	NULL
conserved	gma-miR171c-5p	Gm15_21366298_21366321	NULL
conserved	gma-miR171c-5p	Gm16_11375179_11375202	NULL
conserved	gma-miR171c-5p	Gm19_27124109_27124132	NULL
conserved	gma-miR171d	Gm01_43493128_43493151	NULL
conserved	gma-miR171d	Gm02_3271501_3271524	NULL
conserved	gma-miR171d	Gm02_35543820_35543843	NULL
conserved	gma-miR171d	Gm02_41806423_41806446	NULL
conserved	gma-miR171d	Gm06_38959300_38959323	NULL
conserved	gma-miR171d	Gm07_15271646_15271669	NULL
conserved	gma-miR171d	Gm07_41096921_41096944	NULL
conserved	gma-miR171d	Gm08_14439498_14439521	NULL
conserved	gma-miR171d	Gm09_26214800_26214823	NULL
conserved	gma-miR171d	Gm09_32591965_32591988	NULL
conserved	gma-miR171d	Gm10_14962258_14962281	NULL
conserved	gma-miR171d	Gm10_37149766_37149789	NULL
conserved	gma-miR171d	Gm11_17917712_17917735	NULL
conserved	gma-miR171d	Gm12_13516162_13516185	NULL
conserved	gma-miR171d	Gm14_24503994_24504017	NULL
conserved	gma-miR171d	Gm14_38628090_38628113	NULL
conserved	gma-miR171d	Gm15_10702112_10702135	NULL
conserved	gma-miR171d	Gm16_27437304_27437327	NULL
conserved	gma-miR171d	Gm17_6488697_6488720	NULL
conserved	gma-miR171d	Gm17_21314736_21314759	NULL
conserved	gma-miR171d	Gm18_30815354_30815377	NULL
conserved	gma-miR171d	Gm19_4877317_4877340	NULL
conserved	gma-miR171d	Gm19_36298900_36298923	NULL
novel	gma-miR171h	Gm01_39054085_39054108	NULL
novel	gma-miR171h	Gm02_40503976_40503999	NULL
novel	gma-miR171h	Gm03_27419597_27419620	NULL
novel	gma-miR171h	Gm03_30601644_30601667	NULL
novel	gma-miR171h	Gm04_17114862_17114885	NULL
novel	gma-miR171h	Gm04_21054203_21054226	NULL
novel	gma-miR171h	Gm04_31386258_31386281	NULL
novel	gma-miR171h	Gm06_35564176_35564199	NULL
novel	gma-miR171h	Gm07_35419026_35419049	NULL
novel	gma-miR171h	Gm10_36733464_36733487	NULL
novel	gma-miR171h	Gm16_26304701_26304724	NULL
novel	gma-miR171h	Gm17_35287449_35287472	NULL
novel	gma-miR171h	Gm19_4218490_4218513	NULL
novel	gma-miR171h	Gm19_4840540_4840563	NULL
novel	gma-miR171i-5p	Gm01_3813192_3813214	NULL
novel	gma-miR171i-5p	Gm01_4774404_4774426	NULL
novel	gma-miR171i-5p	Gm01_5943010_5943032	NULL
novel	gma-miR171i-5p	Gm01_7936601_7936623	NULL
novel	gma-miR171i-5p	Gm01_11010809_11010831	NULL
novel	gma-miR171i-5p	Gm01_17113623_17113645	NULL
novel	gma-miR171i-5p	Gm01_21622750_21622772	NULL
novel	gma-miR171i-5p	Gm01_22907707_22907729	NULL
novel	gma-miR171i-5p	Gm01_25860105_25860127	NULL
novel	gma-miR171i-5p	Gm01_27734797_27734819	NULL
novel	gma-miR171i-5p	Gm01_28211135_28211157	NULL
novel	gma-miR171i-5p	Gm01_32686145_32686167	NULL
novel	gma-miR171i-5p	Gm01_35591034_35591056	NULL
novel	gma-miR171i-5p	Gm01_36240790_36240812	NULL
novel	gma-miR171i-5p	Gm01_40991537_40991559	NULL
novel	gma-miR171i-5p	Gm01_41630016_41630038	NULL
novel	gma-miR171i-5p	Gm01_42133405_42133427	NULL
novel	gma-miR171i-5p	Gm01_45145387_45145409	NULL
novel	gma-miR171i-5p	Gm01_51115666_51115688	NULL
novel	gma-miR171i-5p	Gm01_52491192_52491214	NULL
novel	gma-miR171i-5p	Gm01_54531191_54531213	NULL
novel	gma-miR171i-5p	Gm01_55396310_55396332	NULL
novel	gma-miR171i-5p	Gm02_300277_300299	NULL
novel	gma-miR171i-5p	Gm02_1609478_1609500	NULL
novel	gma-miR171i-5p	Gm02_2662273_2662295	NULL
novel	gma-miR171i-5p	Gm02_3977179_3977201	NULL
novel	gma-miR171i-5p	Gm02_4137537_4137559	NULL
novel	gma-miR171i-5p	Gm02_4232794_4232816	NULL
novel	gma-miR171i-5p	Gm02_9067391_9067413	NULL
novel	gma-miR171i-5p	Gm02_12566052_12566074	NULL
novel	gma-miR171i-5p	Gm02_12579000_12579022	NULL
novel	gma-miR171i-5p	Gm02_14511946_14511968	NULL
novel	gma-miR171i-5p	Gm02_15987416_15987438	NULL
novel	gma-miR171i-5p	Gm02_18022899_18022921	NULL
novel	gma-miR171i-5p	Gm02_25887339_25887361	NULL
novel	gma-miR171i-5p	Gm02_28380257_28380279	NULL
novel	gma-miR171i-5p	Gm02_31559890_31559912	NULL
novel	gma-miR171i-5p	Gm02_41969586_41969608	NULL
novel	gma-miR171i-5p	Gm02_42699094_42699116	NULL
novel	gma-miR171i-5p	Gm02_49853222_49853244	NULL
novel	gma-miR171i-5p	Gm03_1699022_1699044	NULL
novel	gma-miR171i-5p	Gm03_2181470_2181492	NULL
novel	gma-miR171i-5p	Gm03_6066997_6067019	NULL
novel	gma-miR171i-5p	Gm03_16906197_16906219	NULL
novel	gma-miR171i-5p	Gm03_18475710_18475732	NULL
novel	gma-miR171i-5p	Gm03_23744899_23744921	NULL
novel	gma-miR171i-5p	Gm03_24775967_24775989	NULL
novel	gma-miR171i-5p	Gm03_24842712_24842734	NULL
novel	gma-miR171i-5p	Gm03_25120760_25120782	NULL
novel	gma-miR171i-5p	Gm03_25166454_25166476	NULL
novel	gma-miR171i-5p	Gm03_27622881_27622903	NULL
novel	gma-miR171i-5p	Gm03_34564734_34564756	NULL
novel	gma-miR171i-5p	Gm03_36614069_36614091	NULL
novel	gma-miR171i-5p	Gm03_40119331_40119353	NULL
novel	gma-miR171i-5p	Gm03_40611799_40611821	NULL
novel	gma-miR171i-5p	Gm03_41672515_41672537	NULL
novel	gma-miR171i-5p	Gm03_46921421_46921443	NULL
novel	gma-miR171i-5p	Gm04_9383117_9383139	NULL
novel	gma-miR171i-5p	Gm04_16290519_16290541	NULL
novel	gma-miR171i-5p	Gm04_30169901_30169923	NULL
novel	gma-miR171i-5p	Gm04_31040199_31040221	NULL
novel	gma-miR171i-5p	Gm04_36060258_36060280	NULL
novel	gma-miR171i-5p	Gm04_36932477_36932499	NULL
novel	gma-miR171i-5p	Gm04_37053484_37053506	NULL
novel	gma-miR171i-5p	Gm04_37509681_37509703	NULL
novel	gma-miR171i-5p	Gm04_38136031_38136053	NULL
novel	gma-miR171i-5p	Gm04_38939240_38939262	NULL
novel	gma-miR171i-5p	Gm04_39160520_39160542	NULL
novel	gma-miR171i-5p	Gm04_45728044_45728066	NULL
novel	gma-miR171i-5p	Gm04_46986995_46987017	NULL
novel	gma-miR171i-5p	Gm05_1244266_1244288	NULL
novel	gma-miR171i-5p	Gm05_1328701_1328723	NULL
novel	gma-miR171i-5p	Gm05_1937321_1937343	NULL
novel	gma-miR171i-5p	Gm05_2540174_2540196	NULL
novel	gma-miR171i-5p	Gm05_2983486_2983508	NULL
novel	gma-miR171i-5p	Gm05_4735538_4735560	NULL
novel	gma-miR171i-5p	Gm05_11460552_11460574	NULL
novel	gma-miR171i-5p	Gm05_11537697_11537719	NULL
novel	gma-miR171i-5p	Gm05_11603205_11603227	NULL
novel	gma-miR171i-5p	Gm05_15611554_15611576	NULL
novel	gma-miR171i-5p	Gm05_19299282_19299304	NULL
novel	gma-miR171i-5p	Gm05_20048539_20048561	NULL
novel	gma-miR171i-5p	Gm05_21019033_21019055	NULL
novel	gma-miR171i-5p	Gm05_22948965_22948987	NULL
novel	gma-miR171i-5p	Gm05_25198714_25198736	NULL
novel	gma-miR171i-5p	Gm05_25834394_25834416	NULL
novel	gma-miR171i-5p	Gm05_31881213_31881235	NULL
novel	gma-miR171i-5p	Gm05_39418634_39418656	NULL
novel	gma-miR171i-5p	Gm05_41146223_41146245	NULL
novel	gma-miR171i-5p	Gm06_1123107_1123129	NULL
novel	gma-miR171i-5p	Gm06_5197585_5197607	NULL
novel	gma-miR171i-5p	Gm06_6605840_6605862	NULL
novel	gma-miR171i-5p	Gm06_7239028_7239050	NULL
novel	gma-miR171i-5p	Gm06_11084775_11084797	NULL
novel	gma-miR171i-5p	Gm06_14233891_14233913	NULL
novel	gma-miR171i-5p	Gm06_15436072_15436094	NULL
novel	gma-miR171i-5p	Gm06_17938362_17938384	NULL
novel	gma-miR171i-5p	Gm06_20259647_20259669	NULL
novel	gma-miR171i-5p	Gm06_21949991_21950013	NULL
novel	gma-miR171i-5p	Gm06_24387091_24387113	NULL
novel	gma-miR171i-5p	Gm06_28345610_28345632	NULL
novel	gma-miR171i-5p	Gm06_28837291_28837313	NULL
novel	gma-miR171i-5p	Gm06_39678790_39678812	NULL
novel	gma-miR171i-5p	Gm06_42360122_42360144	NULL
novel	gma-miR171i-5p	Gm06_44744849_44744871	NULL
novel	gma-miR171i-5p	Gm06_45413199_45413221	NULL
novel	gma-miR171i-5p	Gm06_47259991_47260013	NULL
novel	gma-miR171i-5p	Gm06_49775291_49775313	NULL
novel	gma-miR171i-5p	Gm07_2456024_2456046	NULL
novel	gma-miR171i-5p	Gm07_9129865_9129887	NULL
novel	gma-miR171i-5p	Gm07_9847722_9847744	NULL
novel	gma-miR171i-5p	Gm07_13298665_13298687	NULL
novel	gma-miR171i-5p	Gm07_22577688_22577710	NULL
novel	gma-miR171i-5p	Gm07_24319221_24319243	NULL
novel	gma-miR171i-5p	Gm07_30064437_30064459	NULL
novel	gma-miR171i-5p	Gm07_30750941_30750963	NULL
novel	gma-miR171i-5p	Gm07_33369498_33369520	NULL
novel	gma-miR171i-5p	Gm07_34390082_34390104	NULL
novel	gma-miR171i-5p	Gm07_34603541_34603563	NULL
novel	gma-miR171i-5p	Gm07_35166410_35166432	NULL
novel	gma-miR171i-5p	Gm07_36924607_36924629	NULL
novel	gma-miR171i-5p	Gm07_37750820_37750842	NULL
novel	gma-miR171i-5p	Gm08_353767_353789	NULL
novel	gma-miR171i-5p	Gm08_572690_572712	NULL
novel	gma-miR171i-5p	Gm08_14909456_14909478	NULL
novel	gma-miR171i-5p	Gm08_15124497_15124519	NULL
novel	gma-miR171i-5p	Gm08_21033593_21033615	NULL
novel	gma-miR171i-5p	Gm08_21033788_21033810	NULL
novel	gma-miR171i-5p	Gm08_23132771_23132793	NULL
novel	gma-miR171i-5p	Gm08_27005740_27005762	NULL
novel	gma-miR171i-5p	Gm08_30830590_30830612	NULL
novel	gma-miR171i-5p	Gm08_35484079_35484101	NULL
novel	gma-miR171i-5p	Gm08_36134937_36134959	NULL
novel	gma-miR171i-5p	Gm08_42251585_42251607	NULL
novel	gma-miR171i-5p	Gm08_44087477_44087499	NULL
novel	gma-miR171i-5p	Gm09_307748_307770	NULL
novel	gma-miR171i-5p	Gm09_1235580_1235602	NULL
novel	gma-miR171i-5p	Gm09_11866651_11866673	NULL
novel	gma-miR171i-5p	Gm09_18426575_18426597	NULL
novel	gma-miR171i-5p	Gm09_25353181_25353203	NULL
novel	gma-miR171i-5p	Gm09_25688173_25688195	NULL
novel	gma-miR171i-5p	Gm09_30681111_30681133	NULL
novel	gma-miR171i-5p	Gm09_34230652_34230674	NULL
novel	gma-miR171i-5p	Gm09_37323256_37323278	NULL
novel	gma-miR171i-5p	Gm09_39108900_39108922	NULL
novel	gma-miR171i-5p	Gm10_7472388_7472410	NULL
novel	gma-miR171i-5p	Gm10_9212323_9212345	NULL
novel	gma-miR171i-5p	Gm10_11102453_11102475	NULL
novel	gma-miR171i-5p	Gm10_14439369_14439391	NULL
novel	gma-miR171i-5p	Gm10_29278575_29278597	NULL
novel	gma-miR171i-5p	Gm10_29905269_29905291	NULL
novel	gma-miR171i-5p	Gm10_37570408_37570430	NULL
novel	gma-miR171i-5p	Gm10_38305596_38305618	NULL
novel	gma-miR171i-5p	Gm10_38529613_38529635	NULL
novel	gma-miR171i-5p	Gm10_41379331_41379353	NULL
novel	gma-miR171i-5p	Gm10_43748838_43748860	NULL
novel	gma-miR171i-5p	Gm10_44968588_44968610	NULL
novel	gma-miR171i-5p	Gm10_46092791_46092813	NULL
novel	gma-miR171i-5p	Gm10_47433312_47433334	NULL
novel	gma-miR171i-5p	Gm10_49520707_49520729	NULL
novel	gma-miR171i-5p	Gm11_37511_37533	NULL
novel	gma-miR171i-5p	Gm11_3632856_3632878	NULL
novel	gma-miR171i-5p	Gm11_8621572_8621594	NULL
novel	gma-miR171i-5p	Gm11_10114741_10114763	NULL
novel	gma-miR171i-5p	Gm11_13454517_13454539	NULL
novel	gma-miR171i-5p	Gm11_20467552_20467574	NULL
novel	gma-miR171i-5p	Gm11_22031533_22031555	NULL
novel	gma-miR171i-5p	Gm11_30506301_30506323	NULL
novel	gma-miR171i-5p	Gm12_2308800_2308822	NULL
novel	gma-miR171i-5p	Gm12_9166614_9166636	NULL
novel	gma-miR171i-5p	Gm12_13525141_13525163	NULL
novel	gma-miR171i-5p	Gm12_14484973_14484995	NULL
novel	gma-miR171i-5p	Gm12_14527958_14527980	NULL
novel	gma-miR171i-5p	Gm12_14991763_14991785	NULL
novel	gma-miR171i-5p	Gm12_15403301_15403323	NULL
novel	gma-miR171i-5p	Gm12_16128149_16128171	NULL
novel	gma-miR171i-5p	Gm12_27994905_27994927	NULL
novel	gma-miR171i-5p	Gm12_32575190_32575212	NULL
novel	gma-miR171i-5p	Gm12_35298915_35298937	NULL
novel	gma-miR171i-5p	Gm12_36993347_36993369	NULL
novel	gma-miR171i-5p	Gm12_39812431_39812453	NULL
novel	gma-miR171i-5p	Gm13_2547470_2547492	NULL
novel	gma-miR171i-5p	Gm13_5340388_5340410	NULL
novel	gma-miR171i-5p	Gm13_8058830_8058852	NULL
novel	gma-miR171i-5p	Gm13_21578794_21578816	NULL
novel	gma-miR171i-5p	Gm13_23051044_23051066	NULL
novel	gma-miR171i-5p	Gm13_25206957_25206979	NULL
novel	gma-miR171i-5p	Gm13_38768822_38768844	NULL
novel	gma-miR171i-5p	Gm13_40425642_40425664	NULL
novel	gma-miR171i-5p	Gm14_8413330_8413352	NULL
novel	gma-miR171i-5p	Gm14_13474006_13474028	NULL
novel	gma-miR171i-5p	Gm14_13949752_13949774	NULL
novel	gma-miR171i-5p	Gm14_17393886_17393908	NULL
novel	gma-miR171i-5p	Gm14_18942200_18942222	NULL
novel	gma-miR171i-5p	Gm14_19760862_19760884	NULL
novel	gma-miR171i-5p	Gm14_28888747_28888769	NULL
novel	gma-miR171i-5p	Gm14_29389991_29390013	NULL
novel	gma-miR171i-5p	Gm14_32330764_32330786	NULL
novel	gma-miR171i-5p	Gm14_37020860_37020882	NULL
novel	gma-miR171i-5p	Gm14_37112171_37112193	NULL
novel	gma-miR171i-5p	Gm14_38233170_38233192	NULL
novel	gma-miR171i-5p	Gm14_42260264_42260286	NULL
novel	gma-miR171i-5p	Gm14_43958837_43958859	NULL
novel	gma-miR171i-5p	Gm14_45035196_45035218	NULL
novel	gma-miR171i-5p	Gm14_46752584_46752606	NULL
novel	gma-miR171i-5p	Gm15_219740_219762	NULL
novel	gma-miR171i-5p	Gm15_445589_445611	NULL
novel	gma-miR171i-5p	Gm15_1266517_1266539	NULL
novel	gma-miR171i-5p	Gm15_3231664_3231686	NULL
novel	gma-miR171i-5p	Gm15_4064049_4064071	NULL
novel	gma-miR171i-5p	Gm15_10804468_10804490	NULL
novel	gma-miR171i-5p	Gm15_13634955_13634977	NULL
novel	gma-miR171i-5p	Gm15_18672512_18672534	NULL
novel	gma-miR171i-5p	Gm15_22583514_22583536	NULL
novel	gma-miR171i-5p	Gm15_43399816_43399838	NULL
novel	gma-miR171i-5p	Gm15_44841546_44841568	NULL
novel	gma-miR171i-5p	Gm15_48419093_48419115	NULL
novel	gma-miR171i-5p	Gm15_48926256_48926278	NULL
novel	gma-miR171i-5p	Gm15_49826447_49826469	NULL
novel	gma-miR171i-5p	Gm15_50239720_50239742	NULL
novel	gma-miR171i-5p	Gm15_50500941_50500963	NULL
novel	gma-miR171i-5p	Gm16_127366_127388	NULL
novel	gma-miR171i-5p	Gm16_1362705_1362727	NULL
novel	gma-miR171i-5p	Gm16_9471064_9471086	NULL
novel	gma-miR171i-5p	Gm16_10708315_10708337	NULL
novel	gma-miR171i-5p	Gm16_11812950_11812972	NULL
novel	gma-miR171i-5p	Gm16_26435055_26435077	NULL
novel	gma-miR171i-5p	Gm16_31739972_31739994	NULL
novel	gma-miR171i-5p	Gm16_31748941_31748963	NULL
novel	gma-miR171i-5p	Gm16_32311898_32311920	NULL
novel	gma-miR171i-5p	Gm16_35623107_35623129	NULL
novel	gma-miR171i-5p	Gm16_37002942_37002964	NULL
novel	gma-miR171i-5p	Gm17_265726_265748	NULL
novel	gma-miR171i-5p	Gm17_4897569_4897591	NULL
novel	gma-miR171i-5p	Gm17_5691239_5691261	NULL
novel	gma-miR171i-5p	Gm17_10275969_10275991	NULL
novel	gma-miR171i-5p	Gm17_13125965_13125987	NULL
novel	gma-miR171i-5p	Gm17_16554301_16554323	NULL
novel	gma-miR171i-5p	Gm17_16613591_16613613	NULL
novel	gma-miR171i-5p	Gm17_21853221_21853243	NULL
novel	gma-miR171i-5p	Gm17_22426546_22426568	NULL
novel	gma-miR171i-5p	Gm17_22519500_22519522	NULL
novel	gma-miR171i-5p	Gm17_22537905_22537927	NULL
novel	gma-miR171i-5p	Gm17_22565564_22565586	NULL
novel	gma-miR171i-5p	Gm17_22585591_22585613	NULL
novel	gma-miR171i-5p	Gm17_22598870_22598892	NULL
novel	gma-miR171i-5p	Gm17_22672453_22672475	NULL
novel	gma-miR171i-5p	Gm17_33563574_33563596	NULL
novel	gma-miR171i-5p	Gm17_34436569_34436591	NULL
novel	gma-miR171i-5p	Gm17_35955222_35955244	NULL
novel	gma-miR171i-5p	Gm17_38485345_38485367	NULL
novel	gma-miR171i-5p	Gm17_40053265_40053287	NULL
novel	gma-miR171i-5p	Gm17_40607713_40607735	NULL
novel	gma-miR171i-5p	Gm17_41792061_41792083	NULL
novel	gma-miR171i-5p	Gm18_1524815_1524837	NULL
novel	gma-miR171i-5p	Gm18_2679027_2679049	NULL
novel	gma-miR171i-5p	Gm18_4272964_4272986	NULL
novel	gma-miR171i-5p	Gm18_5761405_5761427	NULL
novel	gma-miR171i-5p	Gm18_8532010_8532032	NULL
novel	gma-miR171i-5p	Gm18_10228710_10228732	NULL
novel	gma-miR171i-5p	Gm18_11244046_11244068	NULL
novel	gma-miR171i-5p	Gm18_20150702_20150724	NULL
novel	gma-miR171i-5p	Gm18_20200148_20200170	NULL
novel	gma-miR171i-5p	Gm18_20359286_20359308	NULL
novel	gma-miR171i-5p	Gm18_20516603_20516625	NULL
novel	gma-miR171i-5p	Gm18_20751363_20751385	NULL
novel	gma-miR171i-5p	Gm18_20837948_20837970	NULL
novel	gma-miR171i-5p	Gm18_20879300_20879322	NULL
novel	gma-miR171i-5p	Gm18_37328483_37328505	NULL
novel	gma-miR171i-5p	Gm18_38181552_38181574	NULL
novel	gma-miR171i-5p	Gm18_42055987_42056009	NULL
novel	gma-miR171i-5p	Gm18_43283385_43283407	NULL
novel	gma-miR171i-5p	Gm18_48708023_48708045	NULL
novel	gma-miR171i-5p	Gm18_50026801_50026823	NULL
novel	gma-miR171i-5p	Gm18_54974445_54974467	NULL
novel	gma-miR171i-5p	Gm18_55556588_55556610	NULL
novel	gma-miR171i-5p	Gm18_55992585_55992607	NULL
novel	gma-miR171i-5p	Gm18_58720987_58721009	NULL
novel	gma-miR171i-5p	Gm18_59975432_59975454	NULL
novel	gma-miR171i-5p	Gm18_61655707_61655729	NULL
novel	gma-miR171i-5p	Gm19_3182352_3182374	NULL
novel	gma-miR171i-5p	Gm19_10981801_10981823	NULL
novel	gma-miR171i-5p	Gm19_16142710_16142732	NULL
novel	gma-miR171i-5p	Gm19_19083763_19083785	NULL
novel	gma-miR171i-5p	Gm19_20377859_20377881	NULL
novel	gma-miR171i-5p	Gm19_20812165_20812187	NULL
novel	gma-miR171i-5p	Gm19_21605951_21605973	NULL
novel	gma-miR171i-5p	Gm19_26572374_26572396	NULL
novel	gma-miR171i-5p	Gm19_30968418_30968440	NULL
novel	gma-miR171i-5p	Gm19_34357565_34357587	NULL
novel	gma-miR171i-5p	Gm19_35623126_35623148	NULL
novel	gma-miR171i-5p	Gm19_35682037_35682059	NULL
novel	gma-miR171i-5p	Gm19_40765550_40765572	NULL
novel	gma-miR171i-5p	Gm19_42621081_42621103	NULL
novel	gma-miR171i-5p	Gm19_42663404_42663426	NULL
novel	gma-miR171i-5p	Gm19_42685387_42685409	NULL
novel	gma-miR171i-5p	Gm20_1178747_1178769	NULL
novel	gma-miR171i-5p	Gm20_2646591_2646613	NULL
novel	gma-miR171i-5p	Gm20_2649426_2649448	NULL
novel	gma-miR171i-5p	Gm20_3532699_3532721	NULL
novel	gma-miR171i-5p	Gm20_3757992_3758014	NULL
novel	gma-miR171i-5p	Gm20_6161018_6161040	NULL
novel	gma-miR171i-5p	Gm20_11025722_11025744	NULL
novel	gma-miR171i-5p	Gm20_24114247_24114269	NULL
novel	gma-miR171i-5p	Gm20_28254960_28254982	NULL
novel	gma-miR171i-5p	Gm20_33077565_33077587	NULL
novel	gma-miR171i-5p	Gm20_33078918_33078940	NULL
novel	gma-miR171i-5p	Gm20_39104633_39104655	NULL
novel	gma-miR171i-5p	Gm20_39840426_39840448	NULL
novel	gma-miR171i-5p	Gm20_43314479_43314501	NULL
novel	gma-miR171i-5p	Gm20_44233874_44233896	NULL
novel	gma-miR171i-5p	scaffold_66_134501_134523	NULL
conserved	gma-miR171j-3p	Gm02_20933619_20933642	NULL
conserved	gma-miR171j-3p	Gm03_28200718_28200741	NULL
conserved	gma-miR171j-3p	Gm04_44676797_44676820	NULL
conserved	gma-miR171j-3p	Gm08_26691485_26691508	NULL
conserved	gma-miR171j-3p	Gm10_37058478_37058501	NULL
conserved	gma-miR171j-3p	Gm15_6091319_6091342	NULL
conserved	gma-miR171j-5p	Gm10_6574914_6574937	NULL
conserved	gma-miR171j-5p	Gm12_24768589_24768612	NULL
conserved	gma-miR171j-5p	Gm13_29953138_29953161	NULL
conserved	gma-miR171j-5p	Gm15_43667837_43667860	NULL
conserved	gma-miR171k-3p	Gm04_9700621_9700644	NULL
conserved	gma-miR171k-3p	Gm10_21489571_21489594	NULL
conserved	gma-miR171k-3p	Gm10_35785868_35785891	NULL
conserved	gma-miR171k-3p	Gm15_31600841_31600864	NULL
conserved	gma-miR171k-3p	Gm15_43141347_43141370	NULL
conserved	gma-miR171k-3p	Gm17_34285975_34285998	NULL
conserved	gma-miR171k-3p	Gm19_13353968_13353991	NULL
conserved	gma-miR171k-5p	Gm01_43789790_43789813	NULL
conserved	gma-miR171k-5p	Gm04_14201188_14201211	NULL
conserved	gma-miR171k-5p	Gm05_39508023_39508046	NULL
conserved	gma-miR171k-5p	Gm07_29349515_29349538	NULL
conserved	gma-miR171k-5p	Gm09_27479540_27479563	NULL
conserved	gma-miR171k-5p	Gm11_10093391_10093414	NULL
conserved	gma-miR171k-5p	Gm16_1850040_1850063	NULL
conserved	gma-miR171k-5p	Gm18_46325876_46325899	NULL
conserved	gma-miR171k-5p	Gm18_49914390_49914413	NULL
conserved	gma-miR171k-5p	Gm19_37294036_37294059	NULL
conserved	gma-miR171m	Gm01_43789792_43789815	NULL
conserved	gma-miR171m	Gm05_39469595_39469618	NULL
conserved	gma-miR171n	Gm15_29051586_29051609	NULL
conserved	gma-miR171p	Gm01_13141561_13141584	NULL
conserved	gma-miR171p	Gm19_27124107_27124130	NULL
conserved	gma-miR171p	Gm20_32492250_32492273	NULL
conserved	gma-miR171r	Gm02_41435583_41435606	NULL
conserved	gma-miR171r	Gm08_2164390_2164413	NULL
conserved	gma-miR171r	Gm13_15780576_15780599	NULL
conserved	gma-miR172a	Gm01_6033068_6033091	NULL
conserved	gma-miR172a	Gm01_6240967_6240990	NULL
conserved	gma-miR172a	Gm01_7239714_7239737	NULL
conserved	gma-miR172a	Gm01_8139139_8139162	NULL
conserved	gma-miR172a	Gm01_8144334_8144357	NULL
conserved	gma-miR172a	Gm01_8166605_8166628	NULL
conserved	gma-miR172a	Gm01_9271906_9271929	NULL
conserved	gma-miR172a	Gm01_9874730_9874753	NULL
conserved	gma-miR172a	Gm01_10298605_10298628	NULL
conserved	gma-miR172a	Gm01_10303259_10303282	NULL
conserved	gma-miR172a	Gm01_10304223_10304246	NULL
conserved	gma-miR172a	Gm01_10308029_10308052	NULL
conserved	gma-miR172a	Gm01_10564511_10564534	NULL
conserved	gma-miR172a	Gm01_11112503_11112526	NULL
conserved	gma-miR172a	Gm01_11758549_11758572	NULL
conserved	gma-miR172a	Gm01_11839317_11839340	NULL
conserved	gma-miR172a	Gm01_11844822_11844845	NULL
conserved	gma-miR172a	Gm01_12087329_12087352	NULL
conserved	gma-miR172a	Gm01_12178133_12178156	NULL
conserved	gma-miR172a	Gm01_12195086_12195109	NULL
conserved	gma-miR172a	Gm01_12209921_12209944	NULL
conserved	gma-miR172a	Gm01_12234279_12234302	NULL
conserved	gma-miR172a	Gm01_12250320_12250343	NULL
conserved	gma-miR172a	Gm01_12312660_12312683	NULL
conserved	gma-miR172a	Gm01_12317150_12317173	NULL
conserved	gma-miR172a	Gm01_12329916_12329939	NULL
conserved	gma-miR172a	Gm01_12431403_12431426	NULL
conserved	gma-miR172a	Gm01_12625562_12625585	NULL
conserved	gma-miR172a	Gm01_12721003_12721026	NULL
conserved	gma-miR172a	Gm01_13191514_13191537	NULL
conserved	gma-miR172a	Gm01_13523063_13523086	NULL
conserved	gma-miR172a	Gm01_13841197_13841220	NULL
conserved	gma-miR172a	Gm01_13845661_13845684	NULL
conserved	gma-miR172a	Gm01_14027597_14027620	NULL
conserved	gma-miR172a	Gm01_14045090_14045113	NULL
conserved	gma-miR172a	Gm01_14051744_14051767	NULL
conserved	gma-miR172a	Gm01_14382569_14382592	NULL
conserved	gma-miR172a	Gm01_14517069_14517092	NULL
conserved	gma-miR172a	Gm01_14585972_14585995	NULL
conserved	gma-miR172a	Gm01_14825658_14825681	NULL
conserved	gma-miR172a	Gm01_14833323_14833346	NULL
conserved	gma-miR172a	Gm01_14837854_14837877	NULL
conserved	gma-miR172a	Gm01_14879746_14879769	NULL
conserved	gma-miR172a	Gm01_15103907_15103930	NULL
conserved	gma-miR172a	Gm01_15120753_15120776	NULL
conserved	gma-miR172a	Gm01_15324297_15324320	NULL
conserved	gma-miR172a	Gm01_15381138_15381161	NULL
conserved	gma-miR172a	Gm01_15433481_15433504	NULL
conserved	gma-miR172a	Gm01_15647556_15647579	NULL
conserved	gma-miR172a	Gm01_15809664_15809687	NULL
conserved	gma-miR172a	Gm01_15924101_15924124	NULL
conserved	gma-miR172a	Gm01_15929528_15929551	NULL
conserved	gma-miR172a	Gm01_15973006_15973029	NULL
conserved	gma-miR172a	Gm01_15977524_15977547	NULL
conserved	gma-miR172a	Gm01_15998471_15998494	NULL
conserved	gma-miR172a	Gm01_16261311_16261334	NULL
conserved	gma-miR172a	Gm01_16262555_16262578	NULL
conserved	gma-miR172a	Gm01_16277062_16277085	NULL
conserved	gma-miR172a	Gm01_16287779_16287802	NULL
conserved	gma-miR172a	Gm01_16302456_16302479	NULL
conserved	gma-miR172a	Gm01_16387435_16387458	NULL
conserved	gma-miR172a	Gm01_16398984_16399007	NULL
conserved	gma-miR172a	Gm01_16711188_16711211	NULL
conserved	gma-miR172a	Gm01_16875798_16875821	NULL
conserved	gma-miR172a	Gm01_16985786_16985809	NULL
conserved	gma-miR172a	Gm01_16990356_16990379	NULL
conserved	gma-miR172a	Gm01_17273954_17273977	NULL
conserved	gma-miR172a	Gm01_17383013_17383036	NULL
conserved	gma-miR172a	Gm01_17640832_17640855	NULL
conserved	gma-miR172a	Gm01_17669389_17669412	NULL
conserved	gma-miR172a	Gm01_17716957_17716980	NULL
conserved	gma-miR172a	Gm01_17722466_17722489	NULL
conserved	gma-miR172a	Gm01_18114581_18114604	NULL
conserved	gma-miR172a	Gm01_18120462_18120485	NULL
conserved	gma-miR172a	Gm01_18693449_18693472	NULL
conserved	gma-miR172a	Gm01_18755154_18755177	NULL
conserved	gma-miR172a	Gm01_18935400_18935423	NULL
conserved	gma-miR172a	Gm01_18948844_18948867	NULL
[truncated: 40,967 more rows]

## Sheet: Table S3
Table S3. GO enrichment (biological processes, P<0.05) for target genes of miRNAs that had eTMs with expression support.
GO term	Description	FDR
GO:0016265	death	5e-26
GO:0012501	programmed cell death	5e-26
GO:0008219	cell death	5e-26
GO:0006915	apoptosis	5e-26
GO:0002376	immune system process	6.8e-08
GO:0006955	immune response	6.8e-08
GO:0045087	innate immune response	6.8e-08
GO:0050794	regulation of cellular process	4.8e-06
GO:0050789	regulation of biological process	8.1e-06
GO:0006952	defense response	8.6e-06
GO:0065007	biological regulation	1.1e-05
GO:0010033	response to organic substance	2.8e-05
GO:0009719	response to endogenous stimulus	2.8e-05
GO:0009725	response to hormone stimulus	2.8e-05
GO:0016070	RNA metabolic process	0.00018
GO:0006355	regulation of transcription, DNA-dependent	0.00018
GO:0051252	regulation of RNA metabolic process	0.00018
GO:0045449	regulation of transcription	0.00018
GO:0019219	regulation of nucleobase, nucleoside, nucleotide and nucleic acid metabolic process	0.00018
GO:0051171	regulation of nitrogen compound metabolic process	0.00018
GO:0009889	regulation of biosynthetic process	0.0002
GO:0010556	regulation of macromolecule biosynthetic process	0.0002
GO:0031326	regulation of cellular biosynthetic process	0.0002
GO:0080090	regulation of primary metabolic process	0.0002
GO:0031323	regulation of cellular metabolic process	0.0002
GO:0010468	regulation of gene expression	0.0002
GO:0060255	regulation of macromolecule metabolic process	0.00022
GO:0006350	transcription	0.00022
GO:0006351	transcription, DNA-dependent	0.00022
GO:0032774	RNA biosynthetic process	0.00022
GO:0019222	regulation of metabolic process	0.00023
GO:0050896	response to stimulus	0.0011
GO:0007165	signal transduction	0.0066
GO:0009987	cellular process	0.012
GO:0006139	nucleobase, nucleoside, nucleotide and nucleic acid metabolic process	0.017
GO:0023046	signaling process	0.019
GO:0023060	signal transmission	0.019
GO:0010467	gene expression	0.021
GO:0006950	response to stress	0.035
GO:0034645	cellular macromolecule biosynthetic process	0.046
GO:0009059	macromolecule biosynthetic process	0.047

## Sheet: Table S4
Table S4. Soybean miRNAs targeting lipid biosynthesis related genes.
miRNA Type	miRNA	Lipid-related genes predicted to be targeted by miRNA	Target validation by degradomic data
Conserved	gma-miR156p	Glyma17g34640.1
Conserved	gma-miR156t	Glyma17g34640.1
Conserved	gma-miR159b-3p	Glyma15g20030.2 Glyma15g20030.3
Conserved	gma-miR159c	Glyma15g20030.3 Glyma15g20030.2
Conserved	gma-miR159f-3p	Glyma15g20030.2 Glyma15g20030.3
Conserved	gma-miR169e	Glyma10g26471.1
Conserved	gma-miR171k-5p	Glyma10g39190.1
Conserved	gma-miR171l	Glyma10g39190.1
Conserved	gma-miR172a	Glyma08g03760.1
Conserved	gma-miR172b-3p	Glyma08g03760.1
Conserved	gma-miR172b-5p	Glyma05g09400.3 Glyma05g09400.4 Glyma05g09400.2 Glyma05g09400.5 Glyma08g43060.1 Glyma18g44550.2
Conserved	gma-miR172f	Glyma08g03760.1
Conserved	gma-miR172h-3p	Glyma08g03760.1
Conserved	gma-miR172h-5p	Glyma04g04060.2 Glyma13g19010.1 Glyma10g04680.1	Glyma13g19010.1 Glyma10g04680.1
Conserved	gma-miR172i-5p	Glyma04g04060.2 Glyma13g19010.1 Glyma10g04680.1	Glyma13g19010.1 Glyma10g04680.1
Conserved	gma-miR172j	Glyma04g04060.2 Glyma13g19010.1 Glyma10g04680.1	Glyma13g19010.1 Glyma10g04680.1
Conserved	gma-miR394b-3p	Glyma10g29490.2 Glyma10g29490.1
Conserved	gma-miR395a	Glyma18g11683.2 Glyma18g11683.1	Glyma18g11683.2 Glyma18g11683.1
Conserved	gma-miR395b	Glyma18g11683.2 Glyma18g11683.1	Glyma18g11683.2 Glyma18g11683.1
Conserved	gma-miR395c	Glyma18g11683.2 Glyma18g11683.1	Glyma18g11683.2 Glyma18g11683.1
Conserved	gma-miR395d	Glyma11g30660.1 Glyma18g11683.2 Glyma18g11683.1
Conserved	gma-miR395e	Glyma11g30660.1 Glyma18g11683.2 Glyma18g11683.1
Conserved	gma-miR395f	Glyma11g30660.1 Glyma18g11683.2 Glyma18g11683.1
Conserved	gma-miR395g	Glyma11g30660.1 Glyma18g11683.2 Glyma18g11683.1
Conserved	gma-miR395h	Glyma11g30660.1 Glyma18g11683.1 Glyma18g11683.2	Glyma18g11683.2 Glyma18g11683.1 Glyma11g30660.1
Conserved	gma-miR396a-5p	Glyma03g22874.1 Glyma02g01370.5 Glyma02g01370.4 Glyma02g01370.3	Glyma03g22874.1 Glyma02g01370.5 Glyma02g01370.4 Glyma02g01370.3
Conserved	gma-miR396b-5p	Glyma02g01370.5 Glyma02g01370.4 Glyma02g01370.3 Glyma03g22874.1	Glyma03g22874.1 Glyma02g01370.5 Glyma02g01370.4 Glyma02g01370.3
Conserved	gma-miR396c	Glyma02g01370.5 Glyma02g01370.4 Glyma02g01370.3 Glyma03g22874.1	Glyma03g22874.1 Glyma02g01370.5 Glyma02g01370.4 Glyma02g01370.3
Conserved	gma-miR396e	Glyma03g22874.1 Glyma02g01370.5 Glyma02g01370.4 Glyma02g01370.3	Glyma03g22874.1 Glyma02g01370.5 Glyma02g01370.4 Glyma02g01370.3
Conserved	gma-miR396i-5p	Glyma03g22874.1 Glyma02g01370.5 Glyma02g01370.4 Glyma02g01370.3	Glyma03g22874.1 Glyma02g01370.5 Glyma02g01370.4 Glyma02g01370.3
Conserved	gma-miR408a-3p	Glyma15g12561.3 Glyma15g12561.1 Glyma15g12561.2
Conserved	gma-miR408b-3p	Glyma15g12561.3 Glyma15g12561.1 Glyma15g12561.2
Conserved	gma-miR408c-3p	Glyma15g12561.3 Glyma15g12561.1 Glyma15g12561.2
Conserved	gma-miR828a	Glyma09g37340.1
Conserved	gma-miR828b	Glyma09g37340.1
Conserved	gma-miR1508b	Glyma18g02110.1 Glyma18g02110.3 Glyma18g02110.2	Glyma18g02110.1 Glyma18g02110.3 Glyma18g02110.2
Conserved	gma-miR1508c	Glyma18g02110.1 Glyma18g02110.3 Glyma18g02110.2 Glyma11g11270.1	Glyma18g02110.1 Glyma18g02110.3 Glyma18g02110.2
Conserved	gma-miR1510b-3p	Glyma06g21140.1 Glyma04g33080.1
Conserved	gma-miR1514b	Glyma17g05020.1 Glyma17g05020.2
Conserved	gma-miR2111b	Glyma03g30070.2 Glyma03g30070.1 Glyma03g30070.3
Conserved	gma-miR2111c	Glyma03g30070.2 Glyma03g30070.1 Glyma03g30070.3
Conserved	gma-miR2111e	Glyma03g30070.2 Glyma03g30070.1 Glyma03g30070.3
Conserved	gma-miR2111f	Glyma03g30070.2 Glyma03g30070.1 Glyma03g30070.3
Conserved	gma-miR2119	Glyma20g00750.2 Glyma20g00740.1
Conserved	gma-miR5786	Glyma11g10770.4 Glyma11g10770.3 Glyma12g03060.2 Glyma12g03060.1 Glyma18g44550.2 Glyma09g41040.1	Glyma18g44550.2 Glyma09g41040.1
Novel	gma-miR169h	Glyma15g03050.1
Novel	gma-miR394a-3p	Glyma07g02180.3 Glyma07g02180.2 Glyma07g02180.1 Glyma08g21840.2 Glyma08g21840.1	Glyma08g21840.2 Glyma08g21840.1
Novel	gma-miR482b-5p	Glyma02g41660.1
Novel	gma-miR482d-5p	Glyma02g41660.1
Novel	gma-miR482e	Glyma02g41660.1
Novel	gma-miR1507c-5p	Glyma20g35060.1
Novel	gma-miR1513a-3p	Glyma16g26210.1 Glyma02g07250.1 Glyma20g33040.2 Glyma20g33040.3	Glyma20g33040.2 Glyma20g33040.3
Novel	gma-miR1516a-5p	Glyma03g29600.2
Novel	gma-miR1516b	Glyma03g29600.2
Novel	gma-miR1516d	Glyma10g05320.1
Novel	gma-miR1518	Glyma14g22840.2 Glyma14g22840.1
Novel	gma-miR1519	Glyma12g28470.9 Glyma12g28470.5 Glyma12g28470.7 Glyma12g28470.3
Novel	gma-miR1520b	Glyma03g31570.2
Novel	gma-miR1520c	Glyma03g31570.2
Novel	gma-miR1520k	Glyma20g24430.1
Novel	gma-miR1520o	Glyma13g08963.1
Novel	gma-miR1520p	Glyma03g31570.2 Glyma15g15010.1 Glyma01g01510.1 Glyma17g12330.1 Glyma12g26995.1	Glyma03g31570.2 Glyma01g01510.1 Glyma17g12330.1
Novel	gma-miR1522	Glyma03g29150.1
Novel	gma-miR1524	Glyma02g13700.1
Novel	gma-miR1530	Glyma04g39150.4 Glyma04g39150.5 Glyma04g39150.2 Glyma04g39150.3 Glyma07g04901.1 Glyma07g04901.2 Glyma07g04901.3 Glyma07g04901.4	Glyma04g39150.4 Glyma04g39150.5 Glyma04g39150.2 Glyma04g39150.3
Novel	gma-miR2108b	Glyma20g31030.1	Glyma20g31030.1
Novel	gma-miR4343b	Glyma08g25810.1
Novel	gma-miR4355	Glyma19g31430.1
Novel	gma-miR4359a	Glyma18g02900.4 Glyma18g02900.3 Glyma18g02900.2
Novel	gma-miR4369	Glyma08g25810.1	Glyma08g25810.1
Novel	gma-miR4372b	Glyma10g34980.1
Novel	gma-miR4376a-3p	Glyma07g32780.2 Glyma02g15650.2 Glyma05g08100.1 Glyma17g12910.1
Novel	gma-miR4388	Glyma12g28470.7 Glyma12g28470.3	Glyma12g28470.7 Glyma12g28470.3
Novel	gma-miR4391	Glyma08g03760.1	Glyma08g03760.1
Novel	gma-miR4394	Glyma18g43240.4 Glyma18g43240.2 Glyma18g43240.5 Glyma18g43240.6 Glyma18g43240.7 Glyma18g43240.3
Novel	gma-miR4411	Glyma13g32720.3
Novel	gma-miR4412-5p	Glyma06g24820.4 Glyma06g24820.3 Glyma14g08010.1 Glyma02g26160.1
Novel	gma-miR4415a-3p	Glyma15g15970.1
Novel	gma-miR4415b-3p	Glyma15g15970.1
Novel	gma-miR4992	Glyma04g37360.2 Glyma04g37360.1	Glyma04g37360.2 Glyma04g37360.1
Novel	gma-miR5030	Glyma07g34730.1 Glyma20g02570.1 Glyma20g02570.2	Glyma07g34730.1 Glyma20g02570.1 Glyma20g02570.2
Novel	gma-miR5031	Glyma03g31570.2 Glyma11g38160.1 Glyma11g38160.2 Glyma18g02110.3
Novel	gma-miR5033	Glyma04g14320.2
Novel	gma-miR5036	Glyma17g13120.1
Novel	gma-miR5037a	Glyma14g33830.1
Novel	gma-miR5037d	Glyma06g11120.1
Novel	gma-miR5040	Glyma07g21100.1
Novel	gma-miR5041	Glyma04g06630.3 Glyma04g06630.2 Glyma06g06720.3 Glyma06g06720.1 Glyma19g09320.2	Glyma06g06720.3 Glyma06g06720.1
Novel	gma-miR5376	Glyma10g36370.1
Novel	gma-miR5379	Glyma02g45070.1
Novel	gma-miR5670	Glyma17g03070.2
Novel	gma-miR5675	Glyma01g36390.1
Novel	gma-miR5676	Glyma11g12810.1	Glyma11g12810.1
Novel	gma-miR5678	Glyma20g37940.1
Novel	gma-miR5679	Glyma01g05890.2 Glyma02g12060.2 Glyma08g10600.2
Novel	gma-miR5769	Glyma07g33840.4 Glyma07g33840.3	Glyma07g33840.4 Glyma07g33840.3
Novel	gma-miR5775	Glyma03g29600.2

## Sheet: Table S5
Table S5. Lipid biosynthesis related genes that were regulated by miRNAs, eTMs and PHAS in soybean.
Oil related gene in soybean	Pathway	Protein Family Name in Arabidopsis	Gene Locus in Arabidopsis	Subcellular location in Arabidopsis	Target by miRNA	Number of expressed eTMs	miRNA targets supported by degradome data	Target by tasiRNA	tasiRNA targets supported by degradome data
Glyma02g01370	Cutin Synthesis & Transport 1	Long-Chain Acyl-CoA Synthetase/LACS	At2g47240/LACS1		gma-miR396i-5p		yes
Glyma03g22874	Cutin Synthesis & Transport 1	Long-Chain Acyl-CoA Synthetase/LACS	At2g47240/LACS1		gma-miR396i-5p		yes
Glyma03g22874	Cutin Synthesis & Transport 1	Long-Chain Acyl-CoA Synthetase/LACS	At2g47240/LACS1		gma-miR396e		yes
Glyma02g01370	Cutin Synthesis & Transport 1	Long-Chain Acyl-CoA Synthetase/LACS	At2g47240/LACS1		gma-miR396e		yes
Glyma02g01370	Cutin Synthesis & Transport 1	Long-Chain Acyl-CoA Synthetase/LACS	At2g47240/LACS1		gma-miR396c		yes
Glyma03g22874	Cutin Synthesis & Transport 1	Long-Chain Acyl-CoA Synthetase/LACS	At2g47240/LACS1		gma-miR396c		yes
Glyma03g22874	Cutin Synthesis & Transport 1	Long-Chain Acyl-CoA Synthetase/LACS	At2g47240/LACS1		gma-miR396b-5p	3	yes
Glyma02g01370	Cutin Synthesis & Transport 1	Long-Chain Acyl-CoA Synthetase/LACS	At2g47240/LACS1		gma-miR396b-5p	3	yes
Glyma02g01370	Cutin Synthesis & Transport 1	Long-Chain Acyl-CoA Synthetase/LACS	At2g47240/LACS1		gma-miR396a-5p		yes
Glyma03g22874	Cutin Synthesis & Transport 1	Long-Chain Acyl-CoA Synthetase/LACS	At2g47240/LACS1		gma-miR396a-5p		yes
Glyma17g12330	Cutin Synthesis & Transport 1	SHN Transcription Factors/Regulatory protein	At1g15360/WIN1/SHN1	Nuclear	gma-miR1520p	1	yes
Glyma14g33830	Cutin Synthesis & Transport 1	Glycerol-3-Phosphate Acyltransferase/GPAT	At4g01950/GPAT3	Mitochondria ?	gma-miR5037a
Glyma17g12910	Cutin Synthesis & Transport 1	ABC Transporter/ABC	At2g26910/ABCG32/PEC1	Plasma membrane (YFP fusion)	gma-miR4376a-3p
Glyma05g08100	Cutin Synthesis & Transport 1	ABC Transporter/ABC	At2g26910/ABCG32/PEC1	Plasma membrane (YFP fusion)	gma-miR4376a-3p
Glyma12g26995	Cutin Synthesis & Transport 1	Glycerol-3-Phosphate Acyltransferase/GPAT	At2g38110/sn-2-GPAT6	Plasma/ER?	gma-miR1520p	1
Glyma13g07990	Cutin Synthesis & Transport 2	ABC Transporter/ABC	At1g17840/WBC11 / ABCG11 / DSO/COF1	Plasma membrane (GFP)				yes
Glyma04g37360	Eukaryotic Galactolipid & Sulfolipid Synthesis	Phospholipase C (Non specific)/nsPLC	At3g48610/NPC6 (Non specific)		gma-miR4992		yes
Glyma04g04060	Eukaryotic Galactolipid & Sulfolipid Synthesis	Phosphatidate Phosphatase/PP	AT5G42870/PAH2	Cytosolic	gma-miR172j
Glyma04g04060	Eukaryotic Galactolipid & Sulfolipid Synthesis	Phosphatidate Phosphatase/PP	AT5G42870/PAH2	Cytosolic	gma-miR172i-5p
Glyma04g04060	Eukaryotic Galactolipid & Sulfolipid Synthesis	Phosphatidate Phosphatase/PP	AT5G42870/PAH2	Cytosolic	gma-miR172h-5p
Glyma10g05320	Eukaryotic Galactolipid & Sulfolipid Synthesis	Phosphatidate Phosphatase/PP	AT3G09560/PAH1	Cytosolic	gma-miR1516d	2
Glyma20g02570	Eukaryotic Phospholipid Synthesis	Phospholipase A2/PLA2	At4g19860/LCAT-PLA	cytosolic as recombinant protein	gma-miR5030		yes
Glyma07g34730	Eukaryotic Phospholipid Synthesis	Phospholipase A2/PLA2	At4g19860/LCAT-PLA	cytosolic as recombinant protein	gma-miR5030		yes
Glyma20g31030	Eukaryotic Phospholipid Synthesis & Editing	Choline Kinase/CK	At1g74320/		gma-miR2108b	9	yes
Glyma03g29600	Eukaryotic Phospholipid Synthesis & Editing	1-Acylglycerol-3-Phosphate Acyltransferase/LPAAT	At3g57650/LPAAT2	Endomembrane (GFP)	gma-miR5775
Glyma20g37940	Eukaryotic Phospholipid Synthesis & Editing	Acyl CoA Binding Protein/ACBP	At3g05420/ACBP4		gma-miR5678
Glyma06g24820	Eukaryotic Phospholipid Synthesis & Editing	Ethanolamine Kinase/EK	At2g26830/		gma-miR4412-5p
Glyma14g08010	Eukaryotic Phospholipid Synthesis & Editing	Ethanolamine Kinase/EK	At2g26830/		gma-miR4412-5p
Glyma03g30070	Eukaryotic Phospholipid Synthesis & Editing	Oleate Desaturase/FAD2	At3g12120/FAD2	Endomembrane	gma-miR2111f
Glyma03g30070	Eukaryotic Phospholipid Synthesis & Editing	Oleate Desaturase/FAD2	At3g12120/FAD2	Endomembrane	gma-miR2111e
Glyma03g30070	Eukaryotic Phospholipid Synthesis & Editing	Oleate Desaturase/FAD2	At3g12120/FAD2	Endomembrane	gma-miR2111c
Glyma03g30070	Eukaryotic Phospholipid Synthesis & Editing	Oleate Desaturase/FAD2	At3g12120/FAD2	Endomembrane	gma-miR2111b
Glyma04g04060	Eukaryotic Phospholipid Synthesis & Editing	Phosphatidate Phosphatase/PP	At5g42870/PAH2		gma-miR172j
Glyma04g04060	Eukaryotic Phospholipid Synthesis & Editing	Phosphatidate Phosphatase/PP	At5g42870/PAH2		gma-miR172i-5p
Glyma04g04060	Eukaryotic Phospholipid Synthesis & Editing	Phosphatidate Phosphatase/PP	At5g42870/PAH2		gma-miR172h-5p
Glyma10g05320	Eukaryotic Phospholipid Synthesis & Editing	Phosphatidate Phosphatase/PP	At3g09560/PAH1	Endomembrane	gma-miR1516d	2
Glyma03g29600	Eukaryotic Phospholipid Synthesis & Editing	1-Acylglycerol-3-Phosphate Acyltransferase/LPAAT	At3g57650/LPAAT2	Endomembrane (GFP)	gma-miR1516b
Glyma03g29600	Eukaryotic Phospholipid Synthesis & Editing	1-Acylglycerol-3-Phosphate Acyltransferase/LPAAT	At3g57650/LPAAT2	Endomembrane (GFP)	gma-miR1516a-5p
Glyma12g03740	Eukaryotic Phospholipid Synthesis & Editing	Phosphatidylinositol Synthase/PIS	At4g38570/PIS2					yes
Glyma11g12810	Fatty Acid Elongation & Wax Biosynthesis	Lipid Transfer Protein/LTP	At5g48485/(LTP type 3)	Extracellular	gma-miR5676		yes
Glyma02g01370	Fatty Acid Elongation & Wax Biosynthesis	Long-Chain Acyl-CoA Synthetase/LACS	At2g47240/LACS1		gma-miR396i-5p		yes
Glyma03g22874	Fatty Acid Elongation & Wax Biosynthesis	Long-Chain Acyl-CoA Synthetase/LACS	At2g47240/LACS1		gma-miR396i-5p		yes
Glyma02g01370	Fatty Acid Elongation & Wax Biosynthesis	Long-Chain Acyl-CoA Synthetase/LACS	At2g47240/LACS1		gma-miR396e		yes
Glyma03g22874	Fatty Acid Elongation & Wax Biosynthesis	Long-Chain Acyl-CoA Synthetase/LACS	At2g47240/LACS1		gma-miR396e		yes
Glyma02g01370	Fatty Acid Elongation & Wax Biosynthesis	Long-Chain Acyl-CoA Synthetase/LACS	At2g47240/LACS1		gma-miR396c		yes
Glyma03g22874	Fatty Acid Elongation & Wax Biosynthesis	Long-Chain Acyl-CoA Synthetase/LACS	At2g47240/LACS1		gma-miR396c		yes
Glyma03g22874	Fatty Acid Elongation & Wax Biosynthesis	Long-Chain Acyl-CoA Synthetase/LACS	At2g47240/LACS1		gma-miR396b-5p	3	yes
Glyma02g01370	Fatty Acid Elongation & Wax Biosynthesis	Long-Chain Acyl-CoA Synthetase/LACS	At2g47240/LACS1		gma-miR396b-5p	3	yes
Glyma02g01370	Fatty Acid Elongation & Wax Biosynthesis	Long-Chain Acyl-CoA Synthetase/LACS	At2g47240/LACS1		gma-miR396a-5p		yes
Glyma03g22874	Fatty Acid Elongation & Wax Biosynthesis	Long-Chain Acyl-CoA Synthetase/LACS	At2g47240/LACS1		gma-miR396a-5p		yes
Glyma17g12330	Fatty Acid Elongation & Wax Biosynthesis	SHN Transcription Factors/Regulatory protein	At1g15360/WIN1/SHN1	Nuclear	gma-miR1520p	1	yes
Glyma02g45070	Fatty Acid Elongation & Wax Biosynthesis	Lipid Transfer Protein/LTP	At4g33355/(LTP type 1)	Extracellular	gma-miR5379
Glyma06g11120	Fatty Acid Elongation & Wax Biosynthesis	Acetyl-CoA Carboxylase (Homomeric)/HmACC	At1g36160/ACC1	Cytosol, Homomeric	gma-miR5037d
Glyma15g15970	Fatty Acid Elongation & Wax Biosynthesis	Ketoacyl-CoA Synthase/KCS	At5g49070/KCS21	Endomembrane	gma-miR4415b-3p	2
Glyma15g15970	Fatty Acid Elongation & Wax Biosynthesis	Ketoacyl-CoA Synthase/KCS	At5g49070/KCS21	Endomembrane	gma-miR4415a-3p
Glyma10g34980	Fatty Acid Elongation & Wax Biosynthesis	ABC Transporter/ABC	At3g25620/WBC21 / ABCG21		gma-miR4372b
Glyma20g00750	Fatty Acid Elongation & Wax Biosynthesis	Midchain Alkane Hydroxylase/CYP450, 96A	At4g39490/CYP96A10		gma-miR2119	3
Glyma20g00740	Fatty Acid Elongation & Wax Biosynthesis	Midchain Alkane Hydroxylase/CYP450, 96A	At4g39490/CYP96A10		gma-miR2119	3
Glyma10g39190	Fatty Acid Elongation & Wax Biosynthesis	Lipid Transfer Protein/LTP	At3g22620/(LTP type 5)	Extracellular	gma-miR171l
Glyma10g39190	Fatty Acid Elongation & Wax Biosynthesis	Lipid Transfer Protein/LTP	At3g22620/(LTP type 5)	Extracellular	gma-miR171k-5p	1
Glyma03g29150	Fatty Acid Elongation & Wax Biosynthesis	ABC Transporter/ABC	At3g21090/WBC15/22 / ABCG15		gma-miR1522	22
Glyma15g15010	Fatty Acid Elongation & Wax Biosynthesis	ATP Citrate Lyase B subunit/ATP-CL-beta	At5g49460/ACLB-2	Cytosolic	gma-miR1520p	1
Glyma01g22850	Fatty Acid Elongation & Wax Biosynthesis	ABC Transporter/ABC	At3g25620/WBC21 / ABCG21					yes	yes
Glyma02g09780	Fatty Acid Elongation & Wax Biosynthesis	Lipid Transfer Protein/LTP	At3g18280/(LTP type 2)	Extracellular				yes	yes
Glyma02g21570	Fatty Acid Elongation & Wax Biosynthesis	ABC Transporter/ABC	At1g53390/WBC25 / ABCG24					yes
Glyma13g07990	Fatty Acid Elongation & Wax Biosynthesis	ABC Transporter/ABC	At1g17840/WBC11 / ABCG11 / DSO/COF1	Plasma membrane (GFP) ( is it not plasma membrane(gfp)				yes
Glyma07g33840	Fatty Acid Elongation and Wax Biosynthesis	E3 ubiquitin Ligase/Regulatory protein	At4g34100/CER9	Endoplasmic reticulum	gma-miR5769	1	yes
Glyma09g37340	Fatty Acid Elongation and Wax Biosynthesis	MYB transcription factors/Regulatory protein	At5g62470/MYB96	Nucleus	gma-miR828b
Glyma09g37340	Fatty Acid Elongation and Wax Biosynthesis	MYB transcription factors/Regulatory protein	At5g62470/MYB96	Nucleus	gma-miR828a
Glyma15g20030	Fatty Acid Elongation, Desaturation & Export From Plastid	Ketoacyl-ACP Synthase II/KAS II	At1g74960/KASII	Plastid	gma-miR159f-3p
Glyma15g20030	Fatty Acid Elongation, Desaturation & Export From Plastid	Ketoacyl-ACP Synthase II/KAS II	At1g74960/KASII	Plastid	gma-miR159c
Glyma15g20030	Fatty Acid Elongation, Desaturation & Export From Plastid	Ketoacyl-ACP Synthase II/KAS II	At1g74960/KASII	Plastid	gma-miR159b-3p
Glyma13g08963	Fatty Acid Elongation, Desaturation & Export From Plastid	Stearoyl-ACP Desaturase/SAD	At1g43800/DES6	Plastid	gma-miR1520o
Glyma11g30660	Fatty Acid Synthesis	Lipoyltransferase/LT	AT4G31050/	Plastid	gma-miR395h		yes
Glyma18g11683	Fatty Acid Synthesis	Lipoyltransferase/LT	AT4G31050/	Plastid	gma-miR395h		yes
Glyma18g11683	Fatty Acid Synthesis	Lipoyltransferase/LT	AT4G31050/	Plastid	gma-miR395c		yes
Glyma18g11683	Fatty Acid Synthesis	Lipoyltransferase/LT	AT4G31050/	Plastid	gma-miR395b	2	yes
Glyma18g11683	Fatty Acid Synthesis	Lipoyltransferase/LT	AT4G31050/	Plastid	gma-miR395a		yes
Glyma12g03060	Fatty Acid Synthesis	Enoyl-ACP Reductase/ER	At2g05990/ENR1 (MOD1)	Plastid	gma-miR5786
Glyma11g10770	Fatty Acid Synthesis	Enoyl-ACP Reductase/ER	At2g05990/ENR1 (MOD1)	Plastid	gma-miR5786
Glyma18g11683	Fatty Acid Synthesis	Lipoyltransferase/LT	AT4G31050/	Plastid	gma-miR395g	1
Glyma11g30660	Fatty Acid Synthesis	Lipoyltransferase/LT	AT4G31050/	Plastid	gma-miR395g	1
Glyma18g11683	Fatty Acid Synthesis	Lipoyltransferase/LT	AT4G31050/	Plastid	gma-miR395f
Glyma11g30660	Fatty Acid Synthesis	Lipoyltransferase/LT	AT4G31050/	Plastid	gma-miR395f
Glyma11g30660	Fatty Acid Synthesis	Lipoyltransferase/LT	AT4G31050/	Plastid	gma-miR395e
Glyma18g11683	Fatty Acid Synthesis	Lipoyltransferase/LT	AT4G31050/	Plastid	gma-miR395e
Glyma18g11683	Fatty Acid Synthesis	Lipoyltransferase/LT	AT4G31050/	Plastid	gma-miR395d
Glyma11g30660	Fatty Acid Synthesis	Lipoyltransferase/LT	AT4G31050/	Plastid	gma-miR395d
Glyma20g24430	Fatty Acid Synthesis	Lipoate Synthase/LS	At5g08415/	Plastid	gma-miR1520k
Glyma15g20030	Fatty Acid Synthesis; Prokaryotic Galactolipid, Sulfolipid, & Phospholipid Synthesis 1	Ketoacyl-ACP Synthase II/KASII	At1g74960/KASII	Plastid	gma-miR159f-3p
Glyma15g20030	Fatty Acid Synthesis; Prokaryotic Galactolipid, Sulfolipid, & Phospholipid Synthesis 1	Ketoacyl-ACP Synthase II/KASII	At1g74960/KASII	Plastid	gma-miR159c
Glyma15g20030	Fatty Acid Synthesis; Prokaryotic Galactolipid, Sulfolipid, & Phospholipid Synthesis 1	Ketoacyl-ACP Synthase II/KASII	At1g74960/KASII	Plastid	gma-miR159b-3p
Glyma13g08963	Fatty Acid Synthesis; Prokaryotic Galactolipid, Sulfolipid, & Phospholipid Synthesis 1	Stearoyl-ACP Desaturase/SAD	At1g43800/DES6	Plastid	gma-miR1520o
Glyma09g41040	Lipid Trafficking	Aminophospholipid ATPase/ALA	At5g04930/ALA1		gma-miR5786		yes
Glyma18g44550	Lipid Trafficking	Aminophospholipid ATPase/ALA	At5g04930/ALA1		gma-miR5786		yes
Glyma18g44550	Lipid Trafficking	Aminophospholipid ATPase/ALA	At5g04930/ALA1		gma-miR172b-5p	3
Glyma20g35060	Lipid Trafficking	Permease-like Protein of Inner Chloroplast Envelope/TGD1	At1g19800/TGD1	Plastid inner envelope	gma-miR1507c-5p	5
Glyma08g21840	Mitochondrial Fatty Acid & Lipoic Acid Synthesis	Malonyl-CoA Synthase/MCS	At3g16170/MCS/AAE13	Mitochondria	gma-miR394a-3p	2	yes
Glyma13g19010	Mitochondrial Fatty Acid & Lipoic Acid Synthesis	Ketoacyl-ACP Synthase/KAS	At2g04540/KAS	Mitochondria	gma-miR172j		yes
Glyma10g04680	Mitochondrial Fatty Acid & Lipoic Acid Synthesis	Ketoacyl-ACP Synthase/KAS	At2g04540/KAS	Mitochondria	gma-miR172j		yes
Glyma13g19010	Mitochondrial Fatty Acid & Lipoic Acid Synthesis	Ketoacyl-ACP Synthase/KAS	At2g04540/KAS	Mitochondria	gma-miR172i-5p		yes
Glyma10g04680	Mitochondrial Fatty Acid & Lipoic Acid Synthesis	Ketoacyl-ACP Synthase/KAS	At2g04540/KAS	Mitochondria	gma-miR172i-5p		yes
Glyma13g19010	Mitochondrial Fatty Acid & Lipoic Acid Synthesis	Ketoacyl-ACP Synthase/KAS	At2g04540/KAS	Mitochondria	gma-miR172h-5p		yes
Glyma10g04680	Mitochondrial Fatty Acid & Lipoic Acid Synthesis	Ketoacyl-ACP Synthase/KAS	At2g04540/KAS	Mitochondria	gma-miR172h-5p		yes
Glyma15g12561	Mitochondrial Fatty Acid & Lipoic Acid Synthesis	Acyl Carrier Protein/ACP	At5g47630/ACP	Mitochondria	gma-miR408c-3p	1
Glyma15g12561	Mitochondrial Fatty Acid & Lipoic Acid Synthesis	Acyl Carrier Protein/ACP	At5g47630/ACP	Mitochondria	gma-miR408b-3p
Glyma15g12561	Mitochondrial Fatty Acid & Lipoic Acid Synthesis	Acyl Carrier Protein/ACP	At5g47630/ACP	Mitochondria	gma-miR408a-3p
Glyma07g02180	Mitochondrial Fatty Acid & Lipoic Acid Synthesis	Malonyl-CoA Synthase/MCS	At3g16170/MCS/AAE13	Mitochondria	gma-miR394a-3p	2
Glyma02g08350	Mitochondrial Fatty Acid & Lipoic Acid Synthesis	Hydroxyacyl-ACP Dehydrase/HAD	At5g60340/HAD	Mitochondria				yes	yes
Glyma08g10600	Mitochondrial Lipopolysaccharide Synthesis	sn-1-specific acylhydrolase/DLAH	At1g30370/	Mitochondria	gma-miR5679	1
Glyma08g43060	Mitochondrial Lipopolysaccharide Synthesis	Tetraacyldisaccharide 4'-kinase/LpxK	At3g20480/AtLpxK	Mitochondria	gma-miR172b-5p	3
Glyma19g09320	Oxylipin Metabolism 1	Oxo-Phytodienoic Acid Reductase/OPR	At1g76690/		gma-miR5041	9
Glyma03g31570	Oxylipin Metabolism 1;Oxylipin Metabolism 2	Acylhydrolase (DAD1-like)/AH	At2g30550/		gma-miR1520p	1	yes	yes	yes
Glyma01g01510	Oxylipin Metabolism 1;Oxylipin Metabolism 2	Lipid Acylhydrolase-like/LAH	At4g16070/		gma-miR1520p	1	yes
Glyma08g10600	Oxylipin Metabolism 1;Oxylipin Metabolism 2	Acylhydrolase (DAD1-like)/AH	At1g30370/		gma-miR5679	1
Glyma07g21100	Oxylipin Metabolism 1;Oxylipin Metabolism 2	Allene Oxide Synthase/AOS	At5g42650/		gma-miR5040	3
Glyma03g31570	Oxylipin Metabolism 1;Oxylipin Metabolism 2	Acylhydrolase (DAD1-like)/AH	At2g30550/		gma-miR5031	4		yes	yes
Glyma02g26160	Oxylipin Metabolism 1;Oxylipin Metabolism 2	Lipoxygenase/LOX	At3g45140/		gma-miR4412-5p
Glyma10g29490	Oxylipin Metabolism 1;Oxylipin Metabolism 2	Lipoxygenase/LOX	At1g55020/	Cytosol	gma-miR394b-3p	1
Glyma15g03050	Oxylipin Metabolism 1;Oxylipin Metabolism 2	Lipoxygenase/LOX	At1g55020/	Cytosol	gma-miR169h
Glyma10g26471	Oxylipin Metabolism 1;Oxylipin Metabolism 2	Lipid Acylhydrolase-like/LAH	At4g13550/		gma-miR169e
Glyma03g31570	Oxylipin Metabolism 1;Oxylipin Metabolism 2	Acylhydrolase (DAD1-like)/AH	At2g30550/		gma-miR1520c			yes	yes
Glyma03g31570	Oxylipin Metabolism 1;Oxylipin Metabolism 2	Acylhydrolase (DAD1-like)/AH	At2g30550/		gma-miR1520b			yes	yes
Glyma16g09740	Oxylipin Metabolism 1;Oxylipin Metabolism 2	Lipid Acylhydrolase-like/LAH	At3g07400/					yes
Glyma04g39150	Phospholipid Signaling	Phosphatidylinositol-4-Kinase beta/PI4K beta	At5g64070/		gma-miR1530	10	yes
Glyma20g33040	Phospholipid Signaling	Phosphoinositide 3-Phosphatase/PI3P	At3g10550/		gma-miR1513a-3p		yes
Glyma01g36390	Phospholipid Signaling	Sac domain-containing Phosphoinositide Phosphatase/Sac-PIP	At3g51460/		gma-miR5675	2
Glyma04g14320	Phospholipid Signaling	Sac domain-containing Phosphoinositide Phosphatase/Sac-PIP	At5g66020/		gma-miR5033
Glyma13g32720	Phospholipid Signaling	Fatty Acid Amide Hydrolase/FAAH	At5g64440/		gma-miR4411	1
Glyma07g32780	Phospholipid Signaling	Sac domain-containing Phosphoinositide Phosphatase/Sac-PIP	At3g59770/		gma-miR4376a-3p
Glyma02g15650	Phospholipid Signaling	Sac domain-containing Phosphoinositide Phosphatase/Sac-PIP	At3g59770/		gma-miR4376a-3p
Glyma07g04901	Phospholipid Signaling	Sac domain-containing Phosphoinositide Phosphatase/Sac-PIP	At3g14205/		gma-miR1530	10
Glyma02g13700	Phospholipid Signaling	Phosphatidylinositol-4-Kinase gamma/PI4K gamma	At2g03890/		gma-miR1524
Glyma14g22840	Phospholipid Signaling	Phosphatidylinositol-Phosphate Kinase type IB/PIPK-IB	At1g21920/		gma-miR1518	2
Glyma17g05020	Phospholipid Signaling	Sac domain-containing Phosphoinositide Phosphatase/Sac-PIP	At3g43220/		gma-miR1514b	3
Glyma11g11270	Phospholipid Signaling	Glycosylphosphatidylinositol-specific Phospholipase C/GPI-PLC	At4g38690/		gma-miR1508c
Glyma15g21480	Phospholipid Signaling	Phosphatidylinositol-Phosphate Kinase type IB/PIPK-IB	At1g21980/					yes	yes
Glyma17g05000	Phospholipid Signaling	Phosphatidylinositol-Phosphate Kinase type III/PIPK-III	At3g14270/					yes	yes
Glyma12g28470	Prokaryotic Galactolipid, Sulfolipid, & Phospholipid Synthesis 1	1-Acylglycerol-3-Phosphate Acyltransferase/LPAAT	At4g30580/LPAAT1	Plastid	gma-miR4388		yes	yes	yes
Glyma12g28470	Prokaryotic Galactolipid, Sulfolipid, & Phospholipid Synthesis 1	1-Acylglycerol-3-Phosphate Acyltransferase/LPAAT	At4g30580/LPAAT1	Plastid	gma-miR1519			yes	yes
Glyma18g02900	Prokaryotic Galactolipid, Sulfolipid, & Phospholipid Synthesis 2	UDP-Glucose Pyrophosphorylase/UGP	At3g56040/UGPase, UGP3	Plastid	gma-miR4359a
Glyma19g31430	Prokaryotic Galactolipid, Sulfolipid, & Phospholipid Synthesis 2;Eukaryotic Galactolipid & Sulfolipid Synthesis	UDP-Sulfoquinovose Synthase/SQS	At4g33030/SQD1	Plastid	gma-miR4355	1
Glyma10g36370	Sphingolipid Biosynthesis 1	Sphingobase C4-Hydroxylase/SBH	At1g69640/SBH1	Endomembrane (GFP-fusion)	gma-miR5376	1
Glyma17g34640	Sphingolipid Biosynthesis 1	Sphingobase-D8 Desaturase/SLD	At2g46210/SLD2	Endomembrane (GFP-fusion)	gma-miR156t
Glyma17g34640	Sphingolipid Biosynthesis 1	Sphingobase-D8 Desaturase/SLD	At2g46210/SLD2	Endomembrane (GFP-fusion)	gma-miR156p	2
Glyma02g07250	Sphingolipid Biosynthesis 1	Long-Chain Base 2; subunit of Serine Palmitoyltransferase/SPT (LCB2)	At5g23670/LCB2a	Endomembrane (GFP),Vacuole (proteomics)	gma-miR1513a-3p
Glyma16g26210	Sphingolipid Biosynthesis 1	Long-Chain Base 2; subunit of Serine Palmitoyltransferase/SPT (LCB2)	At5g23670/LCB2a	Endomembrane (GFP),Vacuole (proteomics)	gma-miR1513a-3p
Glyma05g09400	Sphingolipid Biosynthesis 1;Sphingolipid Biosynthesis 2	Long Chain Base Kinase/LCBK	At5g23450/	Plasma membrane (proteomics)	gma-miR172b-5p	3
Glyma08g03760	Sphingolipid Biosynthesis 2	Glucosylceramide Synthase (UDP-glucose-dependent)/GCS	At2g19880/		gma-miR4391		yes
Glyma08g03760	Sphingolipid Biosynthesis 2	Glucosylceramide Synthase (UDP-glucose-dependent)/GCS	At2g19880/		gma-miR172h-3p
Glyma08g03760	Sphingolipid Biosynthesis 2	Glucosylceramide Synthase (UDP-glucose-dependent)/GCS	At2g19880/		gma-miR172f	7
Glyma08g03760	Sphingolipid Biosynthesis 2	Glucosylceramide Synthase (UDP-glucose-dependent)/GCS	At2g19880/		gma-miR172b-3p
Glyma08g03760	Sphingolipid Biosynthesis 2	Glucosylceramide Synthase (UDP-glucose-dependent)/GCS	At2g19880/		gma-miR172a	6
Glyma03g22874	Suberin Synthesis & Transport 1	Long-Chain Acyl-CoA Synthetase/LACS	At2g47240/LACS1		gma-miR396i-5p		yes
Glyma02g01370	Suberin Synthesis & Transport 1	Long-Chain Acyl-CoA Synthetase/LACS	At2g47240/LACS1		gma-miR396i-5p		yes
Glyma03g22874	Suberin Synthesis & Transport 1	Long-Chain Acyl-CoA Synthetase/LACS	At2g47240/LACS1		gma-miR396e		yes
Glyma02g01370	Suberin Synthesis & Transport 1	Long-Chain Acyl-CoA Synthetase/LACS	At2g47240/LACS1		gma-miR396e		yes
Glyma02g01370	Suberin Synthesis & Transport 1	Long-Chain Acyl-CoA Synthetase/LACS	At2g47240/LACS1		gma-miR396c		yes
Glyma03g22874	Suberin Synthesis & Transport 1	Long-Chain Acyl-CoA Synthetase/LACS	At2g47240/LACS1		gma-miR396c		yes
Glyma03g22874	Suberin Synthesis & Transport 1	Long-Chain Acyl-CoA Synthetase/LACS	At2g47240/LACS1		gma-miR396b-5p	3	yes
Glyma02g01370	Suberin Synthesis & Transport 1	Long-Chain Acyl-CoA Synthetase/LACS	At2g47240/LACS1		gma-miR396b-5p	3	yes
Glyma03g22874	Suberin Synthesis & Transport 1	Long-Chain Acyl-CoA Synthetase/LACS	At2g47240/LACS1		gma-miR396a-5p		yes
Glyma02g01370	Suberin Synthesis & Transport 1	Long-Chain Acyl-CoA Synthetase/LACS	At2g47240/LACS1		gma-miR396a-5p		yes
Glyma01g05890	Suberin Synthesis & Transport 1	omega-Hydroxy Fatty Acyl Dehydrogenase/HFADH	At1g14190/		gma-miR5679	1
Glyma02g12060	Suberin Synthesis & Transport 1	omega-Hydroxy Fatty Acyl Dehydrogenase/HFADH	At1g14190/		gma-miR5679	1
Glyma02g41660	Suberin Synthesis & Transport 1	Glycerol-3-Phosphate Acyltransferase/GPAT	At3g11430/sn-2-GPAT5	Endoplasmic reticulum?	gma-miR482e	4
Glyma02g41660	Suberin Synthesis & Transport 1	Glycerol-3-Phosphate Acyltransferase/GPAT	At3g11430/sn-2-GPAT5	Endoplasmic reticulum?	gma-miR482d-5p
Glyma02g41660	Suberin Synthesis & Transport 1	Glycerol-3-Phosphate Acyltransferase/GPAT	At3g11430/sn-2-GPAT5	Endoplasmic reticulum?	gma-miR482b-5p
Glyma13g07990	Suberin Synthesis & Transport 3	ABC transporter/ABC	At1g17840/WBC11 / ABCG11 / DSO/COF1	Plasma membrane (GFP)				yes
Glyma08g25810	Triacylglycerol & Fatty Acid Degradation	Dienoyl-CoA Reductase/Red	At3g12800/	Peroxisome	gma-miR4369		yes	yes
Glyma18g02110	Triacylglycerol & Fatty Acid Degradation	ABC Acyl Transporter/CTS	At4g39850/CTS	Peroxisome	gma-miR1508c		yes
Glyma18g02110	Triacylglycerol & Fatty Acid Degradation	ABC Acyl Transporter/CTS	At4g39850/CTS	Peroxisome	gma-miR1508b	3	yes
Glyma17g03070	Triacylglycerol & Fatty Acid Degradation	Multifunctional Protein/MFP (=ECH +HACDH)	At3g06860/MFP2	Peroxisome	gma-miR5670
Glyma11g38160	Triacylglycerol & Fatty Acid Degradation	ABC Acyl Transporter/CTS	At4g39850/CTS	Peroxisome	gma-miR5031	4
Glyma18g02110	Triacylglycerol & Fatty Acid Degradation	ABC Acyl Transporter/CTS	At4g39850/CTS	Peroxisome	gma-miR5031	4
Glyma18g43240	Triacylglycerol & Fatty Acid Degradation	Acyl-CoA Oxidase/ACX	At3g51840/ACX4	Peroxisome	gma-miR4394
Glyma08g25810	Triacylglycerol & Fatty Acid Degradation	Dienoyl-CoA Reductase/Red	At3g12800/	Peroxisome	gma-miR4343b			yes
Glyma06g06720	Triacylglycerol Biosynthesis	a SWI/SWF nuclear-localized chromatin remodeling factor of the CHD3 group/Regulatory protein	At2g25170/PKL		gma-miR5041	9	yes
Glyma20g31030	Triacylglycerol Biosynthesis	Choline Kinase/CK	At1g74320/		gma-miR2108b	9	yes
Glyma03g29600	Triacylglycerol Biosynthesis	1-Acylglycerol-3-Phosphate Acyltransferase/LPAAT	At3g57650/LPAAT2	Endomembrane (GFP)	gma-miR5775
Glyma04g06630	Triacylglycerol Biosynthesis	a SWI/SWF nuclear-localized chromatin remodeling factor of the CHD3 group/Regulatory protein	At2g25170/PKL		gma-miR5041	9
Glyma17g13120	Triacylglycerol Biosynthesis	Oil-Body Oleosin/OBO	At3g18570/	Oilbody	gma-miR5036
Glyma03g30070	Triacylglycerol Biosynthesis	Oleate Desaturase/FAD2	At3g12120/FAD2	Endomembrane	gma-miR2111f
Glyma03g30070	Triacylglycerol Biosynthesis	Oleate Desaturase/FAD2	At3g12120/FAD2	Endomembrane	gma-miR2111e
Glyma03g30070	Triacylglycerol Biosynthesis	Oleate Desaturase/FAD2	At3g12120/FAD2	Endomembrane	gma-miR2111c
Glyma03g30070	Triacylglycerol Biosynthesis	Oleate Desaturase/FAD2	At3g12120/FAD2	Endomembrane	gma-miR2111b
Glyma04g04060	Triacylglycerol Biosynthesis	Phosphatidate Phosphatase/PP	At5g42870/		gma-miR172j
Glyma04g04060	Triacylglycerol Biosynthesis	Phosphatidate Phosphatase/PP	At5g42870/		gma-miR172i-5p
Glyma04g04060	Triacylglycerol Biosynthesis	Phosphatidate Phosphatase/PP	At5g42870/		gma-miR172h-5p
Glyma10g05320	Triacylglycerol Biosynthesis	Phosphatidate Phosphatase/PP	At3g09560/	Endomembrane	gma-miR1516d	2
Glyma03g29600	Triacylglycerol Biosynthesis	1-Acylglycerol-3-Phosphate Acyltransferase/LPAAT	At3g57650/LPAAT2	Endomembrane (GFP)	gma-miR1516b
Glyma03g29600	Triacylglycerol Biosynthesis	1-Acylglycerol-3-Phosphate Acyltransferase/LPAAT	At3g57650/LPAAT2	Endomembrane (GFP)	gma-miR1516a-5p
Glyma07g34730	Pathway, function or subcellular location uncertain	Phospholipid : Acyl acceptor Acyltransferase/PLAT	At4g19860/		gma-miR5030		yes
Glyma20g02570	Pathway, function or subcellular location uncertain	Phospholipid : Acyl acceptor Acyltransferase/PLAT	At4g19860/		gma-miR5030		yes
Glyma06g21140	Pathway, function or subcellular location uncertain	Translocase/TL	At1g68710/		gma-miR1510b-3p	1
Glyma04g33080	Pathway, function or subcellular location uncertain	Translocase/TL	At1g68710/		gma-miR1510b-3p	1

## Sheet: Table S6
Table S6. Expression values of the eTMs for miRNAs with a potential role in lipid biosynthesis
eTM	Developing embryo (5 Day)	Developing embryo (10 Day)	Developing embryo (15 Day)	Developing embryo (20 Day)	Developing embryo (25 Day)	Developing embryo (30 Day)	Developing embryo (35 Day)	Developing embryo (45 Day)	Developing embryo (55 Day)	Early Maturation Cotyledon	Early Maturation Endosperm	Early Maturation Seed Coat	Flower	Root	Nodule	Green Pods	Apical Meristem	Leaves
gma-eTM1507c-5p-1	0	0	0	0	0	0	0	0	0	0	0	13.363	0	0	0	0	0	0
gma-eTM1507c-5p-2	0	0	0	0	0	0	0	0	0	0	0	0	0	0	0	0	0	0
gma-eTM1507c-5p-3	0	0	0	0	0	0	0	0	0	16.702	0	0	0	0	0	0	0	0
gma-eTM1507c-5p-4	19.57	19.992	17.497	0	16.834	16.714	15.924	0	18.095	18.036	0	16.443	19.57	18.48	17.19	15.432	19.191	0
gma-eTM1507c-5p-5	0	0	0	0	0	0	0	0	0	14.431	0	12.133	0	0	0	0	0	0
gma-eTM1508b-1	0	0	0	0	0	0	0	0	0	0	14.055	0	0	0	0	0	0	0
gma-eTM1508b-2	0	0	0	0	0	0	0	0	0	15.448	0	0	0	0	0	0	0	0
gma-eTM1508b-3	0	0	0	0	0	0	0	0	0	17.561	0	0	0	0	0	0	0	0
gma-eTM1510a-3p-1	0	0	0	0	0	0	0	0	0	12.784	0	0	0	0	0	0	0	0
gma-eTM1510a-3p-2	0	0	0	0	0	0	0	0	0	11.171	0	0	0	0	0	0	0	0
gma-eTM1514b-1	0	17.576	0	0	0	0	0	0	0	0	0	0	0	0	0	0	0	0
gma-eTM1514b-2	18.753	0	0	16.367	0	0	0	0	0	0	0	0	0	0	0	0	0	0
gma-eTM1514b-3	0	0	0	0	0	0	0	0	0	14.902	0	0	0	0	0	0	0	0
gma-eTM1516d-1	0	0	0	0	16.987	15.882	17.238	17.642	15.739	0	0	0	0	17.852	0	0	14.908	0
gma-eTM1516d-2	19.134	0	0	0	0	0	0	0	0	0	0	0	19.134	0	0	0	0	0
gma-eTM1518-1	0	16.747	0	17.062	0	0	0	0	0	0	0	0	0	0	0	0	0	0
gma-eTM1518-2	0	0	0	0	0	0	0	0	0	0	13.463	0	0	0	0	0	0	0
gma-eTM1520p-1	18.49	17.684	16.846	16.68	17.564	17.356	16.07	0	0	14.29	15.72	14.454	20.075	0	0	0	17.565	15.249
gma-eTM1522-1	0	0	0	0	0	0	0	0	0	0	14.147	0	0	0	0	0	0	0
gma-eTM1522-2	0	0	0	0	0	0	0	0	0	13.738	0	0	0	0	0	0	0	0
gma-eTM1522-3	17.596	17.287	0	0	0	0	0	0	0	14.311	13.179	15.098	17.596	0	14.414	9.838	15.438	0
gma-eTM1522-4	0	18.598	0	0	0	0	0	0	0	16.569	14.75	16.221	0	0	0	0	17.274	0
gma-eTM1522-5	0	0	0	0	0	0	0	0	16.484	0	0	0	0	0	0	0	0	0
gma-eTM1522-6	0	0	0	0	0	0	0	0	0	16.165	0	0	0	0	0	0	0	0
gma-eTM1522-7	0	17.095	0	0	0	0	0	0	0	0	0	0	0	0	0	0	0	0
gma-eTM1522-8	0	0	0	0	0	0	0	0	0	13.837	0	0	0	0	0	0	0	0
gma-eTM1522-9	0	0	0	17.346	0	15.889	0	0	0	0	0	0	0	0	0	0	0	0
gma-eTM1522-10	0	0	15.757	17.379	0	0	10.375	0	0	14.018	0	0	0	0	0	0	0	0
gma-eTM1522-11	0	0	0	0	0	0	0	0	0	15.531	0	0	0	0	0	0	0	0
gma-eTM1522-12	0	0	0	0	0	0	0	0	0	0	0	11	0	0	0	0	0	0
gma-eTM1522-13	0	0	16.146	0	0	0	0	0	0	0	0	0	0	0	0	0	0	0
gma-eTM1522-14	0	0	0	0	0	0	0	0	0	14.434	0	0	0	0	0	0	0	0
gma-eTM1522-15	0	0	0	0	0	0	0	0	16.869	0	0	0	0	0	0	0	0	0
gma-eTM1522-16	0	0	0	0	0	0	0	0	0	10	0	0	0	0	0	0	0	0
gma-eTM1522-17	21.517	22.238	16.772	17.782	16.159	0	14.983	16.516	16.478	17.85	15.753	16.236	21.517	11.072	11.214	7.453	14.651	15.378
gma-eTM1522-18	0	0	0	0	0	0	0	0	0	13.778	0	0	0	0	0	0	0	0
gma-eTM1522-19	0	0	0	0	0	0	0	0	0	15.789	14.717	0	0	0	0	0	0	0
gma-eTM1522-20	0	0	0	0	0	0	0	0	0	0	0	14.861	0	0	0	0	0	0
gma-eTM1522-21	0	0	0	0	0	0	0	0	16.854	0	0	0	0	0	0	0	0	0
gma-eTM1522-22	0	0	0	0	0	0	0	0	0	15.318	0	0	0	0	0	0	0	0
gma-eTM1530-1	0	0	0	0	0	0	0	0	0	15.272	0	0	0	0	0	0	0	0
gma-eTM1530-2	0	17.078	0	0	0	0	0	0	0	0	0	0	0	0	0	0	0	0
gma-eTM1530-3	18.958	0	0	0	0	0	0	0	0	0	0	0	18.958	0	0	0	0	0
gma-eTM1530-4	0	0	0	0	0	0	0	0	0	0	0	0	0	0	0	0	12.201	0
gma-eTM1530-5	17.137	15.337	0	0	0	0	0	0	0	8.169	6.321	11.179	17.137	4.228	1.177	0	6.057	2.788
gma-eTM1530-6	0	0	0	0	0	0	0	0	0	12.941	0	0	0	0	0	0	0	0
gma-eTM1530-7	18.949	17.715	16.215	16.447	17.16	0	15.126	16.315	17.195	13.722	0	0	0	14.753	0	0	15.612	0
gma-eTM1530-8	0	0	0	0	0	0	0	0	0	13.298	11.357	0	0	0	0	0	0	0
gma-eTM1530-9	17.392	0	0	0	0	0	0	0	15.866	0	0	0	0	0	0	0	0	0
gma-eTM156p-1	0	0	0	0	0	0	0	0	0	0	14.296	0	0	0	0	0	0	0
gma-eTM156p-2	0	18.225	0	0	0	0	0	0	0	13.483	13.967	0	0	0	0	0	0	0
gma-eTM171k-5p-1	0	0	0	0	0	0	0	0	0	15.51	0	0	0	0	0	0	0	0
gma-eTM172a-1	0	0	0	0	0	0	0	0	0	0	0	0	0	0	0	0	0	0
gma-eTM172a-2	0	0	0	0	0	0	0	0	0	0	0	15.16	0	0	0	0	0	0
gma-eTM172a-3	0	0	0	0	0	0	0	0	0	0	0	15.541	0	0	0	0	0	0
gma-eTM172a-4	0	0	0	0	0	0	0	0	0	15.413	0	15.15	0	0	0	0	0	0
gma-eTM172a-5	0	0	0	0	0	0	0	0	0	0	0	0	0	0	0	0	0	0
gma-eTM172a-6	0	0	0	15.912	17.78	16.576	15.763	15.518	0	0	0	0	0	0	0	0	0	0
gma-eTM172b-5p-1	0	0	0	0	0	0	0	17.614	17.774	0	0	0	0	0	0	0	0	0
gma-eTM172b-5p-2	0	0	0	0	0	0	0	0	0	13.813	10.94	0	0	0	0	0	0	0
gma-eTM172b-5p-3	0	17.269	0	17.318	17.202	15.524	15.904	18.04	15.352	18.255	16.099	14.545	0	0	0	0	0	0
gma-eTM172f-1	0	0	0	0	0	0	0	0	0	0	0	13.442	0	0	0	0	0	0
gma-eTM172f-2	0	0	0	0	0	0	0	0	0	0	0	0	0	0	12.622	0	9.636	0
gma-eTM172f-3	0	18.2	0	0	0	0	0	0	0	0	0	0	0	0	0	0	0	0
gma-eTM172f-4	0	0	0	0	0	0	0	0	0	16.99	0	0	0	0	0	0	0	0
gma-eTM172f-5	0	0	0	0	0	0	0	0	0	0	0	0	0	0	0	0	0	0
gma-eTM172f-6	0	0	0	0	0	0	0	0	0	13.828	0	0	0	0	0	0	0	0
gma-eTM172f-7	0	0	0	0	0	0	0	0	0	0	0	13.942	0	0	0	0	0	0
gma-eTM2108b-1	0	0	0	0	0	0	0	0	0	0	14.699	0	0	0	0	0	0	0
gma-eTM2108b-2	0	0	0	0	0	0	0	0	0	10.31	0	0	0	0	0	0	0	0
gma-eTM2108b-3	0	0	0	0	0	0	0	0	0	12.299	0	0	0	0	0	0	0	0
gma-eTM2108b-4	0	0	0	0	0	0	0	0	0	13.309	0	0	0	0	0	0	0	0
gma-eTM2108b-5	18.562	0	0	0	0	0	0	0	0	0	0	0	18.562	0	0	0	0	0
gma-eTM2108b-6	0	0	0	0	0	0	0	0	0	0	0	0	0	0	0	0	0	0
gma-eTM2108b-7	0	0	0	0	0	0	0	0	0	14.374	12.155	0	0	17.533	0	0	16.631	0
gma-eTM2108b-8	0	0	0	0	0	0	0	0	0	0	0	15.177	0	0	0	0	0	0
gma-eTM2108b-9	0	0	0	0	0	0	0	0	0	17.115	0	0	0	0	0	0	0	0
gma-eTM2119-1	18.63	0	0	0	16.427	0	0	0	15.06	0	0	0	18.63	0	0	0	0	0
gma-eTM2119-2	19.577	0	0	0	0	0	0	0	0	0	0	0	19.577	0	0	0	0	0
gma-eTM2119-3	18.428	0	0	0	0	0	0	0	0	0	0	0	18.428	0	0	0	0	0
gma-eTM394a-3p-1	0	0	0	0	0	0	0	0	0	0	0	12.369	0	0	0	0	0	0
gma-eTM394a-3p-2	0	18.082	17.204	16.41	0	15.737	14.766	0	0	0	0	15.309	0	14.328	0	0	13.766	14.23
gma-eTM394b-3p-1	0	0	0	0	0	0	0	0	0	0	0	13.728	0	0	0	0	0	0
gma-eTM395b-1	0	0	0	0	0	0	0	0	0	12.074	13.317	11.894	0	0	0	0	0	0
gma-eTM395b-2	0	0	0	0	0	0	0	0	15.965	0	12.839	0	0	0	0	0	0	0
gma-eTM395g-1	0	0	0	0	0	0	0	0	0	15.208	0	0	0	0	0	0	0	0
gma-eTM396b-5p-1	0	0	0	0	0	0	0	0	0	16.796	18.47	18.909	0	0	0	0	0	0
gma-eTM396b-5p-2	0	0	0	0	0	0	0	0	0	15.411	0	0	0	0	0	0	0	0
gma-eTM396b-5p-3	0	0	0	0	0	0	0	0	0	12.498	0	0	0	6.25	6.54	7.909	0	0
gma-eTM408c-3p-1	0	0	0	0	0	0	0	0	0	12.753	0	0	0	0	0	0	0	0
gma-eTM4355-1	0	0	0	0	0	0	0	0	0	0	0	10.955	0	0	0	0	0	0
gma-eTM4411-1	0	0	0	0	0	0	0	0	0	0	0	17.024	0	0	0	0	0	0
gma-eTM4415b-3p-1	0	0	0	0	15.91	16.354	14.874	0	0	0	0	0	0	0	0	0	0	0
gma-eTM4415b-3p-2	0	0	0	0	0	0	0	0	0	16.562	0	0	0	0	0	0	0	0
gma-eTM482e-1	18.428	0	0	0	0	0	0	0	0	0	0	0	18.428	0	0	0	0	0
gma-eTM482e-2	0	0	0	0	0	0	0	0	0	0	14.134	0	0	0	0	0	0	0
gma-eTM482e-3	0	0	0	0	0	0	0	0	0	0	0	0	0	0	0	0	0	0
gma-eTM482e-4	0	17.712	0	0	0	16.51	0	0	0	0	0	0	0	0	0	0	0	0
gma-eTM5031-1	0	0	0	0	0	0	0	0	0	12.757	0	0	0	0	0	0	0	0
gma-eTM5031-2	0	17.127	0	0	0	0	0	0	0	0	0	0	0	0	0	0	0	0
gma-eTM5031-3	0	0	0	0	0	0	0	0	0	13.104	0	0	0	0	0	0	0	0
gma-eTM5031-4	0	0	0	0	0	0	0	0	0	0	0	16.916	0	0	0	0	0	0
gma-eTM5040-1	0	0	0	0	0	0	0	0	0	14.436	0	0	0	0	0	0	0	0
gma-eTM5040-2	0	0	0	0	0	0	0	0	0	14.044	11.828	13.052	0	0	0	0	0	0
gma-eTM5040-3	0	0	0	0	0	0	0	0	0	9.307	7.837	10.17	0	0	0	0	0	0
gma-eTM5041-1	0	0	0	0	0	0	0	0	0	0	15.473	0	0	0	0	0	0	0
gma-eTM5041-2	0	0	0	0	0	0	0	0	0	0	0	0	0	0	0	0	0	0
gma-eTM5041-3	0	0	0	0	0	0	0	0	0	14.385	0	0	0	0	0	0	0	0
gma-eTM5041-4	0	0	0	0	0	0	0	0	0	0	0	12.973	0	0	0	0	0	0
gma-eTM5041-5	0	16.778	0	16.449	15.668	0	0	16.188	0	13.438	12.617	0	0	0	0	0	14.513	0
gma-eTM5041-6	0	0	0	0	0	0	0	0	0	0	15.816	0	0	0	0	0	0	0
gma-eTM5041-7	0	0	0	0	0	0	0	0	0	11.92	0	0	0	0	0	0	0	0
gma-eTM5041-8	0	0	0	0	0	0	0	0	0	0	16.894	0	0	0	0	0	0	0
gma-eTM5041-9	0	0	0	0	0	0	0	0	0	0	0	9.37	0	0	0	0	0	0
gma-eTM5376-1	0	0	0	0	0	0	0	0	0	16.866	16.679	13.857	0	0	0	0	0	0
gma-eTM5675-1	0	0	0	0	0	0	0	0	0	13.226	0	0	0	0	0	0	0	0
gma-eTM5675-2	0	0	0	0	0	0	0	0	0	0	11.918	0	0	0	0	0	0	0
gma-eTM5679-1	0	0	0	0	0	0	0	0	0	0	0	13.889	0	0	0	0	0	0
gma-eTM5679-2	0	0	0	0	16.191	14.536	13.712	0	0	0	0	0	0	16.608	0	0	18.21	0

## Sheet: Table S7
Table S7. Sequence conservation of eTMs involved in lipid biosynthesis in soybean and theirother four oil crops (R. communis, L. usitatissimum, B. rapa and G. Rraimondii).
miRNA type	miRNA	eTM	Brassica rapa	Gossypium raimondii	Ricinus communis	Linum usitatissimum
Conserved	gma-miR156p	Gm06_10652472_10652495			1
Conserved	gma-miR156p	Gm08_3586151_3586174	8	45	24	45	17
Conserved	gma-miR171k-5p	Gm10_17585304_17585327		1		1
Conserved	gma-miR172a	Gm01_17385919_17385942	1	2		2
Conserved	gma-miR172a	Gm04_16335796_16335819
Conserved	gma-miR172a	Gm08_21392112_21392135	1	2		2
Conserved	gma-miR172a	Gm10_14486063_14486086
Conserved	gma-miR172a	Gm12_22234072_22234095
Conserved	gma-miR172a	Gm14_39335934_39335957					1
Conserved	gma-miR172b-5p	Gm04_6434610_6434632
Conserved	gma-miR172b-5p	Gm11_12768660_12768682
Conserved	gma-miR172b-5p	Gm13_36520818_36520840		1		1	2
Conserved	gma-miR172f	Gm04_45209868_45209890	34	3	4	3	2
Conserved	gma-miR172f	Gm05_11291131_11291153		1		1
Conserved	gma-miR172f	Gm05_29873509_29873531	3	2		2
Conserved	gma-miR172f	Gm08_16525600_16525622
Conserved	gma-miR172f	Gm12_4662438_4662460
Conserved	gma-miR172f	Gm15_27236573_27236595		1		1
Conserved	gma-miR172f	Gm18_2969099_2969121	15	13	6	13	18
Conserved	gma-miR394b-3p	Gm04_1186466_1186488
Conserved	gma-miR395b	Gm19_41658608_41658631		1		1
Conserved	gma-miR395b	Gm20_23429326_23429349
Conserved	gma-miR395g	Gm07_39755881_39755904					1
Conserved	gma-miR396b-5p	Gm13_20019053_20019076
Conserved	gma-miR396b-5p	Gm16_5113752_5113775					1
Conserved	gma-miR396b-5p	Gm19_39826588_39826611
Conserved	gma-miR408c-3p	Gm09_45283155_45283178
Conserved	gma-miR1508b	Gm10_39619619_39619642			1
Conserved	gma-miR1508b	Gm11_32364926_32364949	5	2		2	1
Conserved	gma-miR1508b	Gm19_30169178_30169201		2		2
Conserved	gma-miR1510b-3p	Gm12_17462771_17462794
Conserved	gma-miR1514b	Gm01_33023023_33023046		1		1	1
Conserved	gma-miR1514b	Gm13_21849119_21849142
Conserved	gma-miR1514b	Gm18_17924722_17924745
Conserved	gma-miR2119	Gm07_37725227_37725250
Conserved	gma-miR2119	Gm15_4661122_4661145
Conserved	gma-miR2119	Gm17_8127072_8127095
Novel	gma-miR394a-3p	Gm01_46330790_46330812		1		1
Novel	gma-miR394a-3p	Gm13_39397512_39397534
Novel	gma-miR482e	Gm02_43227212_43227235	1				1
Novel	gma-miR482e	Gm05_5949948_5949971	1
Novel	gma-miR482e	Gm11_6645251_6645274		1		1
Novel	gma-miR482e	Gm13_38239945_38239968
Novel	gma-miR1507c-5p	Gm07_42772267_42772290	1	1		1
Novel	gma-miR1507c-5p	Gm09_35452330_35452353			5		1
Novel	gma-miR1507c-5p	Gm10_18891167_18891190
Novel	gma-miR1507c-5p	Gm13_22967893_22967916	1
Novel	gma-miR1507c-5p	Gm16_27705910_27705933
Novel	gma-miR1516d	Gm07_2383572_2383595
Novel	gma-miR1516d	Gm20_1406101_1406124
Novel	gma-miR1518	Gm05_33603994_33604017
Novel	gma-miR1518	Gm06_2552467_2552490	1	1	2	1
Novel	gma-miR1520p	Gm19_35761175_35761201	15	13	5	13	18
Novel	gma-miR1522	Gm01_5506756_5506778
Novel	gma-miR1522	Gm01_55292111_55292133	1	6	1	6	1
Novel	gma-miR1522	Gm02_6979022_6979044
Novel	gma-miR1522	Gm03_42031039_42031061	1	1		1
Novel	gma-miR1522	Gm03_43120844_43120866
Novel	gma-miR1522	Gm04_27649166_27649188	1	1	3	1	1
Novel	gma-miR1522	Gm04_40784209_40784231	3	8	1	8
Novel	gma-miR1522	Gm06_15032347_15032369
Novel	gma-miR1522	Gm07_17673739_17673761		1	1	1
Novel	gma-miR1522	Gm09_36443025_36443047
Novel	gma-miR1522	Gm10_4068410_4068432			1
Novel	gma-miR1522	Gm10_40234534_40234556
Novel	gma-miR1522	Gm11_21226531_21226553		1		1
Novel	gma-miR1522	Gm12_24096089_24096111					1
Novel	gma-miR1522	Gm12_27896558_27896580
Novel	gma-miR1522	Gm12_38571888_38571910	8	19	51	19	1
Novel	gma-miR1522	Gm13_8041090_8041112
Novel	gma-miR1522	Gm14_48545775_48545797					1
Novel	gma-miR1522	Gm15_49796362_49796384		1		1
Novel	gma-miR1522	Gm16_1175332_1175354
Novel	gma-miR1522	Gm18_51630501_51630523		2		2	2
Novel	gma-miR1522	Gm20_44748788_44748810
Novel	gma-miR1530	Gm02_42713695_42713718		4		4
Novel	gma-miR1530	Gm02_47276232_47276255					2
Novel	gma-miR1530	Gm02_50033241_50033264
Novel	gma-miR1530	Gm04_1183224_1183247	1	3		3
Novel	gma-miR1530	Gm06_16187462_16187485	1	1		1
Novel	gma-miR1530	Gm08_26348676_26348699		1	1	1
Novel	gma-miR1530	Gm10_62999_63022	2	12		12	2
Novel	gma-miR1530	Gm19_42672819_42672842		16		16	2
Novel	gma-miR1530	Gm20_22406571_22406594	1	1	2	1	1
Novel	gma-miR1530	scaffold_41_67556_67579
Novel	gma-miR2108b	Gm06_34935648_34935671
Novel	gma-miR2108b	Gm08_36785690_36785713		1		1
Novel	gma-miR2108b	Gm10_10512619_10512642
Novel	gma-miR2108b	Gm11_33277944_33277967
Novel	gma-miR2108b	Gm12_27824344_27824367		1	1	1	1
Novel	gma-miR2108b	Gm12_32924238_32924261
Novel	gma-miR2108b	Gm13_22513105_22513128	4	6	1	6	1
Novel	gma-miR2108b	Gm16_27774623_27774646
Novel	gma-miR2108b	Gm20_5946904_5946927
Novel	gma-miR4355	Gm06_29498721_29498745
Novel	gma-miR4411	Gm14_11464168_11464192		1		1	1
Novel	gma-miR4415b-3p	Gm19_29528799_29528822
Novel	gma-miR4415b-3p	Gm20_19860573_19860596	17
Novel	gma-miR5031	Gm01_18348759_18348782		1		1
Novel	gma-miR5031	Gm07_41278116_41278139	1		2		1
Novel	gma-miR5031	Gm08_18144953_18144976
Novel	gma-miR5031	Gm08_22078241_22078264
Novel	gma-miR5040	Gm01_433166_433189
Novel	gma-miR5040	Gm04_30740123_30740146
Novel	gma-miR5040	Gm20_39713972_39713995
Novel	gma-miR5041	Gm02_46728940_46728963
Novel	gma-miR5041	Gm04_23781850_23781873	1
Novel	gma-miR5041	Gm05_13210358_13210381	1	1	1	1
Novel	gma-miR5041	Gm07_5945954_5945977
Novel	gma-miR5041	Gm15_23711773_23711796			1
Novel	gma-miR5041	Gm16_20524771_20524794	4
Novel	gma-miR5041	Gm17_10792152_10792175					1
Novel	gma-miR5041	Gm19_31485126_31485149	1	1	2	1
Novel	gma-miR5041	Gm19_42427031_42427054
Novel	gma-miR5376	Gm02_36972710_36972734					1
Novel	gma-miR5675	Gm01_8807685_8807708					1
Novel	gma-miR5675	Gm19_29528315_29528338
Novel	gma-miR5679	Gm05_11333714_11333738	1		1		1
Novel	gma-miR5769	Gm13_35028477_35028500	1	3	1	3

## Sheet: Table S8
Table S8. Number of phasiRNA generating loci with phase score > 10 and 20 in soybean.
		Cotyledon (Heinong44)	Seed (Asgrow A3237)	Seed (Heinong44)	Leaves (Heinong44)	Roots (Heinong44)	Cotyledons (Williams 82)	Seed coat (Asgrow A3237)	Stems (Heinong44)	Total
P score > 10	length = 21	5230	1235	1593	686	293	61	315	889	9893
	length = 24	12215	13809	7523	3159	2062	409	6765	3446	46214
P score > 20	length = 21	456	229	440	262	176	14	43	216	1573
	length = 24	1162	1419	1214	266	271	4	786	382	4681

## Sheet: Table S9
Table S9. The detail information of miRNA-triggered phasiRNA generating loci in soybean.
									HCotyledon			ASeed			HSeed			HLeaf			HRoot			WCotyledon			ASeedCoat			HStem
miRNA	miRNA_length	scf	begin	end	phase_length	isOverlapWithGene	is_overlap_with_lipid_gene	is_phasiRNA_target_lipid_gene	number of reads	distance	score	number of reads	distance	score	number of reads	distance	score	number of reads	distance	score	number of reads	distance	score	number of reads	distance	score	number of reads	distance	score	number of reads	distance	score	gene_function	miRNA trigger (supported by degradome data)	phasiRNA targets (supported by degradome)
Conserved_miR156ab	21	Gm01	20952803	20953054	21	No	No	No	NA	NA	NA	NA	NA	NA	NA	NA	NA	NA	NA	NA	NA	NA	NA	15	-273	1.60944	NA	NA	NA	NA	NA	NA	none
Conserved_miR156ab	21	Gm02	26984435	26984674	24	No	No	No	NA	NA	NA	NA	NA	NA	35	-264	1.94591	NA	NA	NA	NA	NA	NA	NA	NA	NA	NA	NA	NA	NA	NA	NA	none
Conserved_miR156ab	21	Gm09	28944370	28944558	21	No	No	No	NA	NA	NA	NA	NA	NA	NA	NA	NA	30	0	2.07944	NA	NA	NA	NA	NA	NA	NA	NA	NA	NA	NA	NA	none
Conserved_miR156c|Conserved_miR156d|Conserved_miR156e|Conserved_miR156i|Conserved_miR156j|Conserved_miR156k|Conserved_miR156l|Conserved_miR156m|Conserved_miR156n|Conserved_miR156o	21|21|21|21|21|21|21|21|21|21	Gm05	10749265	10749579	21	No	No	No	NA	NA	NA	NA	NA	NA	47	-168	8.67112	NA	NA	NA	NA	NA	NA	NA	NA	NA	NA	NA	NA	NA	NA	NA	none
Conserved_miR156f	22	Gm10	20339981	20340268	24	No	No	No	NA	NA	NA	NA	NA	NA	38	240	2.07944	NA	NA	NA	16	240	1.60944	NA	NA	NA	NA	NA	NA	NA	NA	NA	none
Conserved_miR156p	21	Gm03	21535930	21536169	24	No	No	No	NA	NA	NA	NA	NA	NA	18	312	1.79176	NA	NA	NA	NA	NA	NA	NA	NA	NA	NA	NA	NA	NA	NA	NA	none
Conserved_miR166a-5p|Conserved_miR166c-5p|Conserved_miR166l	21|21|21	Gm02	28266117	28266428	24	Glyma02g27091.1	No	No	NA	NA	NA	16	264	2.19722	NA	NA	NA	NA	NA	NA	NA	NA	NA	NA	NA	NA	NA	NA	NA	NA	NA	NA	alpha/beta-Hydrolases superfamily protein
Conserved_miR166h-3p|Conserved_miR166k|Conserved_miR166u	21|21|20	Gm04	46858461	46858748	24	No	No	Yes	48	-24	3.21888	NA	NA	NA	NA	NA	NA	NA	NA	NA	NA	NA	NA	NA	NA	NA	NA	NA	NA	NA	NA	NA	none	yes	Glyma17g05000.2
Conserved_miR166u	20	Gm12	7981421	7981852	24	Glyma12g10140.2	No	No	NA	NA	NA	NA	NA	NA	NA	NA	NA	NA	NA	NA	NA	NA	NA	NA	NA	NA	NA	NA	NA	56	-240	6.51619	AT3G44150.1
Conserved_miR171a|Conserved_miR171i-3p	21|21	Gm11	13615462	13615986	21	Glyma11g17490.1	No	No	NA	NA	NA	NA	NA	NA	NA	NA	NA	15	-105	6.08904	NA	NA	NA	NA	NA	NA	8	-105	1.79176	NA	NA	NA	GRAS family transcription factor
Conserved_miR171b-3p	21	Gm19	5258661	5258972	24	No	No	Yes	NA	NA	NA	29	-168	2.99573	NA	NA	NA	NA	NA	NA	NA	NA	NA	NA	NA	NA	NA	NA	NA	NA	NA	NA	none		Glyma02g08350.1
Conserved_miR171b-3p	21	Gm20	15253027	15253362	24	No	No	No	NA	NA	NA	NA	NA	NA	NA	NA	NA	NA	NA	NA	50	-144	1.60944	NA	NA	NA	NA	NA	NA	NA	NA	NA	none
Conserved_miR171c-5p	21	Gm11	4920648	4921109	21	Glyma11g06980.1	No	No	NA	NA	NA	NA	NA	NA	NA	NA	NA	NA	NA	NA	42	294	6.23832	NA	NA	NA	NA	NA	NA	NA	NA	NA	GRAS family transcription factor
Conserved_miR171d	21	Gm18	27544904	27545191	24	No	No	No	NA	NA	NA	18	72	2.30259	NA	NA	NA	NA	NA	NA	NA	NA	NA	NA	NA	NA	NA	NA	NA	NA	NA	NA	none
Conserved_miR171d	21	Gm18	27545451	27545762	24	No	No	No	NA	NA	NA	27	48	4.79579	NA	NA	NA	NA	NA	NA	NA	NA	NA	NA	NA	NA	NA	NA	NA	NA	NA	NA	none
Conserved_miR171d	21	Gm18	27545894	27546181	24	No	No	No	NA	NA	NA	NA	NA	NA	NA	NA	NA	NA	NA	NA	NA	NA	NA	NA	NA	NA	NA	NA	NA	36	360	2.07944	none
Conserved_miR172b-5p	20	Gm01	27756886	27757158	21	No	No	No	NA	NA	NA	NA	NA	NA	NA	NA	NA	NA	NA	NA	22	336	5.37528	NA	NA	NA	NA	NA	NA	NA	NA	NA	none
Conserved_miR172c|Conserved_miR172d|Conserved_miR172e|Conserved_miR172f	21|24|24|20	Gm19	7599113	7599448	24	No	No	No	NA	NA	NA	NA	NA	NA	23	144	3.89182	NA	NA	NA	NA	NA	NA	NA	NA	NA	NA	NA	NA	NA	NA	NA	none
Conserved_miR172c|Conserved_miR172i-3p|Conserved_miR172l	21|21|21	Gm15	42985058	42985288	21	Glyma15g37290.1	No	No	NA	NA	NA	NA	NA	NA	15	84	1.60944	NA	NA	NA	NA	NA	NA	NA	NA	NA	NA	NA	NA	NA	NA	NA	LRR and NB-ARC domains-containing disease resistance protein
Conserved_miR172f	20	Gm01	42398978	42399169	24	No	No	No	NA	NA	NA	NA	NA	NA	12	144	1.79176	NA	NA	NA	NA	NA	NA	NA	NA	NA	NA	NA	NA	NA	NA	NA	none
Conserved_miR172g	20	Gm07	32308671	32308982	24	No	No	No	22	-168	3.04452	NA	NA	NA	NA	NA	NA	NA	NA	NA	NA	NA	NA	NA	NA	NA	NA	NA	NA	NA	NA	NA	none
Conserved_miR319f	20	Gm11	10625021	10625236	24	No	No	No	NA	NA	NA	NA	NA	NA	NA	NA	NA	NA	NA	NA	NA	NA	NA	31	-240	2.07944	NA	NA	NA	NA	NA	NA	none
Conserved_miR319f	20	Gm13	38070986	38071363	21	Glyma13g36840.2	No	No	NA	NA	NA	NA	NA	NA	NA	NA	NA	NA	NA	NA	NA	NA	NA	NA	NA	NA	39	-105	14.9507	6	-105	4.79579	TCP family transcription factor 4
Conserved_miR319f	20	Gm13	2392308	2392559	21	No	No	No	NA	NA	NA	NA	NA	NA	14	294	1.60944	NA	NA	NA	NA	NA	NA	NA	NA	NA	NA	NA	NA	NA	NA	NA	none
Conserved_miR319g|Conserved_miR319l	22|22	Gm02	29462278	29462493	24	No	No	No	NA	NA	NA	NA	NA	NA	NA	NA	NA	21	144	1.79176	NA	NA	NA	NA	NA	NA	NA	NA	NA	NA	NA	NA	none
Conserved_miR319g|Conserved_miR319l	22|22	Gm06	46045115	46045597	21	No	No	No	NA	NA	NA	NA	NA	NA	NA	NA	NA	NA	NA	NA	NA	NA	NA	NA	NA	NA	80	189	4.39445	NA	NA	NA	none
Conserved_miR319g|Conserved_miR319l	22|22	Gm09	9529319	9529822	24	Glyma09g09661.1	No	No	NA	NA	NA	NA	NA	NA	NA	NA	NA	100	336	4.39445	NA	NA	NA	NA	NA	NA	NA	NA	NA	NA	NA	NA	GO:0003676,GO:0008270
Conserved_miR319g|Conserved_miR319l	22|22	Gm09	34697086	34697781	24	No	No	No	NA	NA	NA	NA	NA	NA	NA	NA	NA	NA	NA	NA	192	384	7.45472	NA	NA	NA	NA	NA	NA	NA	NA	NA	none
Conserved_miR319g|Conserved_miR319l	22|22	Gm09	9529667	9529918	21	Glyma09g09661.1	No	No	NA	NA	NA	NA	NA	NA	NA	NA	NA	20	0	1.60944	NA	NA	NA	NA	NA	NA	NA	NA	NA	NA	NA	NA	GO:0003676,GO:0008270
Conserved_miR319g|Conserved_miR319l	22|22	Gm09	12362144	12362395	21	No	No	No	NA	NA	NA	NA	NA	NA	NA	NA	NA	18	0	1.60944	NA	NA	NA	NA	NA	NA	NA	NA	NA	NA	NA	NA	none
Conserved_miR319g|Conserved_miR319l	22|22	Gm11	27755586	27755837	21	No	No	No	NA	NA	NA	NA	NA	NA	NA	NA	NA	18	0	1.60944	NA	NA	NA	NA	NA	NA	NA	NA	NA	NA	NA	NA	none
Conserved_miR319g|Conserved_miR319l	22|22	Gm11	27754926	27755597	24	No	No	No	NA	NA	NA	NA	NA	NA	NA	NA	NA	NA	NA	NA	168	384	7.45472	NA	NA	NA	NA	NA	NA	NA	NA	NA	none
Conserved_miR319g|Conserved_miR319l	22|22	Gm12	25476121	25476372	21	No	No	No	NA	NA	NA	NA	NA	NA	NA	NA	NA	16	0	1.60944	NA	NA	NA	NA	NA	NA	NA	NA	NA	NA	NA	NA	none
Conserved_miR319g|Conserved_miR319l	22|22	Gm15	37555216	37555671	24	No	No	No	NA	NA	NA	NA	NA	NA	NA	NA	NA	73	144	6.90776	74	144	3.89182	NA	NA	NA	NA	NA	NA	NA	NA	NA	none
Conserved_miR319g|Conserved_miR319l	22|22	Gm19	24042605	24043087	21	No	No	No	NA	NA	NA	NA	NA	NA	88	399	3.58352	NA	NA	NA	NA	NA	NA	NA	NA	NA	NA	NA	NA	NA	NA	NA	none
Conserved_miR319h|Conserved_miR319j|Conserved_miR319k|Conserved_miR319m	21|21|21|21	Gm12	20192187	20192459	21	No	No	No	NA	NA	NA	NA	NA	NA	NA	NA	NA	NA	NA	NA	NA	NA	NA	10	-21	1.94591	NA	NA	NA	NA	NA	NA	none
Conserved_miR319h|Conserved_miR319j|Conserved_miR319k|Conserved_miR319m	21|21|21|21	Gm12	20192394	20192609	24	No	No	No	NA	NA	NA	NA	NA	NA	NA	NA	NA	NA	NA	NA	19	-240	3.21888	NA	NA	NA	NA	NA	NA	NA	NA	NA	none
Conserved_miR319l	22	Gm04	13003347	13003745	21	No	No	No	NA	NA	NA	NA	NA	NA	72	399	3.58352	NA	NA	NA	NA	NA	NA	NA	NA	NA	NA	NA	NA	NA	NA	NA	none
Conserved_miR319l	22	Gm06	31924047	31924529	21	No	No	No	NA	NA	NA	NA	NA	NA	101	399	5.83773	NA	NA	NA	NA	NA	NA	NA	NA	NA	NA	NA	NA	NA	NA	NA	none
Conserved_miR319l	22	Gm06	31916090	31916572	21	Glyma06g31561.1	No	No	NA	NA	NA	NA	NA	NA	101	399	5.83773	NA	NA	NA	NA	NA	NA	NA	NA	NA	NA	NA	NA	NA	NA	NA	GO:0003676,GO:0006810
Conserved_miR319l	22	Gm11	27755103	27755585	21	No	No	No	NA	NA	NA	NA	NA	NA	102	399	5.83773	NA	NA	NA	NA	NA	NA	NA	NA	NA	NA	NA	NA	NA	NA	NA	none
Conserved_miR319l	22	Gm12	25475638	25476120	21	No	No	No	NA	NA	NA	NA	NA	NA	98	399	5.83773	NA	NA	NA	NA	NA	NA	NA	NA	NA	NA	NA	NA	NA	NA	NA	none
Conserved_miR390a-5p|Conserved_miR390b-5p|Conserved_miR390d|Conserved_miR390f|Conserved_miR390g	21|21|21|21|21	Gm14	3865786	3866073	24	Glyma14g05420.1	No	No	NA	NA	NA	NA	NA	NA	49	-72	4.39445	NA	NA	NA	NA	NA	NA	NA	NA	NA	NA	NA	NA	29	-72	3.21888	Glyma14g05420.1
Conserved_miR390e	20	Gm14	3865818	3866174	21	Glyma14g05420.1	No	No	81	-126	18.6913	NA	NA	NA	NA	NA	NA	NA	NA	NA	NA	NA	NA	NA	NA	NA	NA	NA	NA	NA	NA	NA	Glyma14g05420.1
Conserved_miR393a|Conserved_miR393a	21|21	Gm02	15490493	15490912	21	Glyma02g17170.2	No	No	65	-168	11.0666	NA	NA	NA	NA	NA	NA	NA	NA	NA	NA	NA	NA	NA	NA	NA	NA	NA	NA	NA	NA	NA	F-box/RNI-like superfamily protein
Conserved_miR393b	21	Gm16	18035654	18035893	24	No	No	No	13	264	1.60944	NA	NA	NA	NA	NA	NA	NA	NA	NA	NA	NA	NA	NA	NA	NA	NA	NA	NA	NA	NA	NA	none
Conserved_miR393b	21	Gm17	36725567	36725830	24	No	No	No	NA	NA	NA	NA	NA	NA	20	-24	1.60944	NA	NA	NA	NA	NA	NA	NA	NA	NA	NA	NA	NA	NA	NA	NA	none
Conserved_miR393c|Conserved_miR393d|Conserved_miR393e|Conserved_miR393f|Conserved_miR393g	22|22|22|22|22	Gm16	4827938	4828252	21	Glyma16g05500.1	No	No	NA	NA	NA	NA	NA	NA	NA	NA	NA	NA	NA	NA	NA	NA	NA	NA	NA	NA	NA	NA	NA	15	-84	11.2836	auxin signaling F-box 3
Conserved_miR394a-5p|Conserved_miR394b-5p|Conserved_miR394c-5p|Conserved_miR394d|Conserved_miR394e|Conserved_miR394f|Conserved_miR394g	20|20|20|20|20|20|20	Gm18	53035470	53035709	24	No	No	No	NA	NA	NA	NA	NA	NA	NA	NA	NA	NA	NA	NA	NA	NA	NA	9	-264	1.79176	NA	NA	NA	NA	NA	NA	none
Conserved_miR395a|Conserved_miR395b|Conserved_miR395c|Conserved_miR395i|Conserved_miR395j|Conserved_miR395k|Conserved_miR395l|Conserved_miR395m	21|21|21|21|21|21|21|21	Gm14	21906497	21906688	24	No	No	No	10	120	1.79176	NA	NA	NA	NA	NA	NA	NA	NA	NA	NA	NA	NA	NA	NA	NA	NA	NA	NA	NA	NA	NA	none
Conserved_miR395d|Conserved_miR395e|Conserved_miR395f|Conserved_miR395g	21|21|21|21	Gm01	1104719	1104907	21	No	No	No	NA	NA	NA	NA	NA	NA	NA	NA	NA	NA	NA	NA	NA	NA	NA	13	84	2.19722	NA	NA	NA	NA	NA	NA	none
Conserved_miR395d|Conserved_miR395e|Conserved_miR395f|Conserved_miR395g	21|21|21|21	Gm01	32225373	32225924	24	No	No	No	62	24	5.27811	NA	NA	NA	NA	NA	NA	NA	NA	NA	NA	NA	NA	NA	NA	NA	NA	NA	NA	NA	NA	NA	none
Conserved_miR395d|Conserved_miR395e|Conserved_miR395f|Conserved_miR395g	21|21|21|21	Gm01	33922184	33922519	24	No	No	No	NA	NA	NA	NA	NA	NA	NA	NA	NA	NA	NA	NA	NA	NA	NA	39	72	1.60944	NA	NA	NA	NA	NA	NA	none
Conserved_miR395d|Conserved_miR395e|Conserved_miR395f|Conserved_miR395g	21|21|21|21	Gm02	15927615	15927902	24	No	No	No	46	-240	4.15888	NA	NA	NA	NA	NA	NA	NA	NA	NA	NA	NA	NA	NA	NA	NA	NA	NA	NA	NA	NA	NA	none
Conserved_miR395d|Conserved_miR395e|Conserved_miR395f|Conserved_miR395g	21|21|21|21	Gm03	29905964	29906491	24	No	No	No	41	-384	1.94591	NA	NA	NA	171	-384	8.83332	NA	NA	NA	NA	NA	NA	NA	NA	NA	NA	NA	NA	NA	NA	NA	none
Conserved_miR395d|Conserved_miR395e|Conserved_miR395f|Conserved_miR395g	21|21|21|21	Gm03	15026792	15026980	21	No	No	No	NA	NA	NA	NA	NA	NA	NA	NA	NA	NA	NA	NA	NA	NA	NA	18	84	1.60944	NA	NA	NA	NA	NA	NA	none
Conserved_miR395d|Conserved_miR395e|Conserved_miR395f|Conserved_miR395g	21|21|21|21	Gm04	9044281	9044496	24	No	No	No	NA	NA	NA	24	-240	2.19722	NA	NA	NA	NA	NA	NA	NA	NA	NA	NA	NA	NA	NA	NA	NA	NA	NA	NA	none
Conserved_miR395d|Conserved_miR395e|Conserved_miR395f|Conserved_miR395g	21|21|21|21	Gm04	15334399	15334614	24	Glyma04g14970.4	No	No	NA	NA	NA	NA	NA	NA	NA	NA	NA	NA	NA	NA	NA	NA	NA	21	-48	1.94591	NA	NA	NA	NA	NA	NA	zinc induced facilitator-like 1
Conserved_miR395d|Conserved_miR395e|Conserved_miR395f|Conserved_miR395g	21|21|21|21	Gm04	25767319	25767507	21	No	No	No	NA	NA	NA	NA	NA	NA	NA	NA	NA	NA	NA	NA	NA	NA	NA	12	84	1.60944	NA	NA	NA	NA	NA	NA	none
Conserved_miR395d|Conserved_miR395e|Conserved_miR395f|Conserved_miR395g	21|21|21|21	Gm04	15334112	15334351	24	Glyma04g14970.4	No	No	25	240	2.56495	NA	NA	NA	NA	NA	NA	NA	NA	NA	NA	NA	NA	NA	NA	NA	NA	NA	NA	NA	NA	NA	zinc induced facilitator-like 1
Conserved_miR395d|Conserved_miR395e|Conserved_miR395f|Conserved_miR395g	21|21|21|21	Gm06	36833039	36833326	24	No	No	No	42	-216	1.60944	NA	NA	NA	NA	NA	NA	NA	NA	NA	NA	NA	NA	NA	NA	NA	NA	NA	NA	NA	NA	NA	none
Conserved_miR395d|Conserved_miR395e|Conserved_miR395f|Conserved_miR395g	21|21|21|21	Gm06	43411087	43412046	24	No	No	No	170	24	5.4161	NA	NA	NA	NA	NA	NA	NA	NA	NA	NA	NA	NA	NA	NA	NA	NA	NA	NA	NA	NA	NA	none
Conserved_miR395d|Conserved_miR395e|Conserved_miR395f|Conserved_miR395g	21|21|21|21	Gm07	33813513	33813701	21	No	No	No	NA	NA	NA	NA	NA	NA	NA	NA	NA	NA	NA	NA	NA	NA	NA	17	84	2.19722	NA	NA	NA	NA	NA	NA	none
Conserved_miR395d|Conserved_miR395e|Conserved_miR395f|Conserved_miR395g	21|21|21|21	Gm12	33768677	33769060	24	No	No	No	57	24	5.4161	NA	NA	NA	NA	NA	NA	NA	NA	NA	NA	NA	NA	NA	NA	NA	NA	NA	NA	NA	NA	NA	none
Conserved_miR395d|Conserved_miR395e|Conserved_miR395f|Conserved_miR395g	21|21|21|21	Gm13	8479189	8479377	21	No	No	No	NA	NA	NA	NA	NA	NA	NA	NA	NA	NA	NA	NA	NA	NA	NA	11	84	1.60944	NA	NA	NA	NA	NA	NA	none
Conserved_miR395d|Conserved_miR395e|Conserved_miR395f|Conserved_miR395g	21|21|21|21	Gm14	13362094	13362717	24	No	No	No	168	-480	10.6066	NA	NA	NA	NA	NA	NA	NA	NA	NA	NA	NA	NA	NA	NA	NA	NA	NA	NA	NA	NA	NA	none
Conserved_miR395d|Conserved_miR395e|Conserved_miR395f|Conserved_miR395g	21|21|21|21	Gm14	17952375	17952590	24	No	No	No	27	-120	2.3979	NA	NA	NA	NA	NA	NA	NA	NA	NA	NA	NA	NA	NA	NA	NA	NA	NA	NA	NA	NA	NA	none
Conserved_miR395d|Conserved_miR395e|Conserved_miR395f|Conserved_miR395g	21|21|21|21	Gm14	43110625	43110816	24	No	No	No	NA	NA	NA	NA	NA	NA	NA	NA	NA	NA	NA	NA	NA	NA	NA	NA	NA	NA	12	216	3.21888	NA	NA	NA	none
Conserved_miR395d|Conserved_miR395e|Conserved_miR395f|Conserved_miR395g	21|21|21|21	Gm15	42852308	42852496	21	No	No	No	NA	NA	NA	NA	NA	NA	NA	NA	NA	NA	NA	NA	NA	NA	NA	18	84	2.19722	NA	NA	NA	NA	NA	NA	none
Conserved_miR395d|Conserved_miR395e|Conserved_miR395f|Conserved_miR395g	21|21|21|21	Gm18	28921342	28921509	21	No	No	No	10	273	1.94591	NA	NA	NA	NA	NA	NA	NA	NA	NA	NA	NA	NA	NA	NA	NA	NA	NA	NA	NA	NA	NA	none
Conserved_miR395d|Conserved_miR395e|Conserved_miR395f|Conserved_miR395g	21|21|21|21	Gm19	31083191	31083622	24	No	No	No	27	-264	1.94591	NA	NA	NA	22	-264	2.07944	NA	NA	NA	NA	NA	NA	NA	NA	NA	NA	NA	NA	NA	NA	NA	none
Conserved_miR395d|Conserved_miR395e|Conserved_miR395f|Conserved_miR395g	21|21|21|21	Gm20	11687092	11687280	21	No	No	No	NA	NA	NA	NA	NA	NA	NA	NA	NA	NA	NA	NA	NA	NA	NA	12	84	1.60944	NA	NA	NA	NA	NA	NA	none
Conserved_miR395d|Conserved_miR395e|Conserved_miR395f|Conserved_miR395g	21|21|21|21	Gm20	3908806	3909165	24	No	No	No	52	-240	7.69485	NA	NA	NA	56	-240	2.19722	NA	NA	NA	NA	NA	NA	NA	NA	NA	NA	NA	NA	NA	NA	NA	none
Conserved_miR395h	21	Gm06	14779736	14780008	21	Glyma06g18430.2	No	No	NA	NA	NA	NA	NA	NA	20	-168	1.79176	NA	NA	NA	NA	NA	NA	NA	NA	NA	NA	NA	NA	NA	NA	NA	AT3G01680.1
Conserved_miR395h	21	Gm13	8703661	8703924	24	No	No	No	NA	NA	NA	NA	NA	NA	NA	NA	NA	NA	NA	NA	14	240	1.60944	NA	NA	NA	NA	NA	NA	NA	NA	NA	none
Conserved_miR395h	21	Gm15	36417569	36417832	24	No	No	No	24	360	1.94591	NA	NA	NA	NA	NA	NA	NA	NA	NA	NA	NA	NA	NA	NA	NA	NA	NA	NA	NA	NA	NA	none
Conserved_miR396a-3p	20	Gm04	30273476	30273691	24	No	No	No	NA	NA	NA	NA	NA	NA	NA	NA	NA	NA	NA	NA	NA	NA	NA	17	-96	1.60944	NA	NA	NA	NA	NA	NA	none
Conserved_miR396a-3p	20	Gm10	8953075	8953290	24	No	No	No	NA	NA	NA	NA	NA	NA	NA	NA	NA	NA	NA	NA	NA	NA	NA	16	-96	1.60944	NA	NA	NA	NA	NA	NA	none
Conserved_miR396b-3p|Conserved_miR396k	21|21	Gm08	25942131	25942361	21	No	No	No	NA	NA	NA	NA	NA	NA	NA	NA	NA	NA	NA	NA	20	-147	3.21888	NA	NA	NA	NA	NA	NA	NA	NA	NA	none
Conserved_miR396b-5p|Conserved_miR396c	21|21	Gm01	30195566	30195877	24	No	No	No	12	288	3.58352	NA	NA	NA	NA	NA	NA	NA	NA	NA	NA	NA	NA	NA	NA	NA	NA	NA	NA	NA	NA	NA	none
Conserved_miR396b-5p|Conserved_miR396c	21|21	Gm03	37462350	37462661	24	No	No	No	12	288	3.58352	NA	NA	NA	NA	NA	NA	NA	NA	NA	NA	NA	NA	NA	NA	NA	NA	NA	NA	NA	NA	NA	none
Conserved_miR396b-5p|Conserved_miR396c	21|21	Gm10	34009284	34009499	24	No	No	No	10	288	1.60944	NA	NA	NA	NA	NA	NA	NA	NA	NA	NA	NA	NA	NA	NA	NA	NA	NA	NA	NA	NA	NA	none
Conserved_miR396b-5p|Conserved_miR396c	21|21	Gm12	31880385	31880648	24	No	No	No	NA	NA	NA	NA	NA	NA	NA	NA	NA	NA	NA	NA	20	-192	1.79176	NA	NA	NA	NA	NA	NA	NA	NA	NA	none
Conserved_miR396b-5p|Conserved_miR396c	21|21	Gm20	13135938	13136249	24	No	No	No	12	288	3.58352	NA	NA	NA	NA	NA	NA	NA	NA	NA	NA	NA	NA	NA	NA	NA	NA	NA	NA	NA	NA	NA	none
Conserved_miR396j	21	Gm07	26245220	26245429	21	No	No	No	NA	NA	NA	NA	NA	NA	NA	NA	NA	22	273	1.60944	NA	NA	NA	NA	NA	NA	20	273	1.60944	NA	NA	NA	none
Conserved_miR396j	21	Gm10	26717703	26717990	24	No	No	No	NA	NA	NA	NA	NA	NA	NA	NA	NA	NA	NA	NA	30	-120	1.94591	NA	NA	NA	NA	NA	NA	NA	NA	NA	none
Conserved_miR396j	21	Gm15	31416361	31416960	24	No	No	No	NA	NA	NA	NA	NA	NA	175	168	10.9128	NA	NA	NA	NA	NA	NA	NA	NA	NA	NA	NA	NA	NA	NA	NA	none
Conserved_miR397a|Conserved_miR397b-5p	21|21	Gm14	9184573	9184803	21	No	No	No	NA	NA	NA	NA	NA	NA	19	147	1.79176	NA	NA	NA	NA	NA	NA	NA	NA	NA	NA	NA	NA	NA	NA	NA	none
Conserved_miR399d|Conserved_miR399e|Conserved_miR399f|Conserved_miR399g	21|21|21|21	Gm02	11122919	11123278	24	No	No	No	NA	NA	NA	NA	NA	NA	NA	NA	NA	NA	NA	NA	29	24	2.56495	NA	NA	NA	35	24	6.23832	NA	NA	NA	none
Conserved_miR399d|Conserved_miR399e|Conserved_miR399f|Conserved_miR399g	21|21|21|21	Gm06	42764982	42765170	21	No	No	No	NA	NA	NA	NA	NA	NA	37	84	1.60944	NA	NA	NA	NA	NA	NA	NA	NA	NA	NA	NA	NA	NA	NA	NA	none
Conserved_miR399d|Conserved_miR399e|Conserved_miR399f|Conserved_miR399g	21|21|21|21	Gm06	42765317	42765532	24	No	No	No	NA	NA	NA	9	-264	1.94591	NA	NA	NA	NA	NA	NA	NA	NA	NA	NA	NA	NA	NA	NA	NA	NA	NA	NA	none
Conserved_miR399d|Conserved_miR399e|Conserved_miR399f|Conserved_miR399g	21|21|21|21	Gm06	42764742	42765197	24	No	No	No	NA	NA	NA	NA	NA	NA	NA	NA	NA	NA	NA	NA	71	168	5.27811	NA	NA	NA	NA	NA	NA	NA	NA	NA	none
Conserved_miR399d|Conserved_miR399e|Conserved_miR399f|Conserved_miR399g	21|21|21|21	Gm08	34021752	34021940	21	No	No	No	NA	NA	NA	6	273	2.63906	NA	NA	NA	NA	NA	NA	NA	NA	NA	NA	NA	NA	NA	NA	NA	NA	NA	NA	none
Conserved_miR399d|Conserved_miR399e|Conserved_miR399f|Conserved_miR399g	21|21|21|21	Gm10	27293342	27293701	24	No	No	No	103	168	9.75039	NA	NA	NA	NA	NA	NA	NA	NA	NA	NA	NA	NA	NA	NA	NA	NA	NA	NA	NA	NA	NA	none
Conserved_miR399d|Conserved_miR399e|Conserved_miR399f|Conserved_miR399g	21|21|21|21	Gm17	22937304	22937615	24	No	No	No	NA	NA	NA	46	72	13.421	NA	NA	NA	35	72	3.21888	NA	NA	NA	NA	NA	NA	NA	NA	NA	NA	NA	NA	none
Conserved_miR399d|Conserved_miR399e|Conserved_miR399f|Conserved_miR399g	21|21|21|21	Gm18	22239594	22239824	21	No	No	No	NA	NA	NA	NA	NA	NA	46	63	1.60944	NA	NA	NA	NA	NA	NA	NA	NA	NA	NA	NA	NA	NA	NA	NA	none
Conserved_miR399d|Conserved_miR399e|Conserved_miR399f|Conserved_miR399g	21|21|21|21	Gm18	20279996	20280259	24	No	No	No	NA	NA	NA	NA	NA	NA	65	192	1.60944	NA	NA	NA	NA	NA	NA	NA	NA	NA	NA	NA	NA	NA	NA	NA	none
Conserved_miR399d|Conserved_miR399e|Conserved_miR399f|Conserved_miR399g	21|21|21|21	Gm18	15831037	15831612	24	No	No	No	130	336	6.93147	NA	NA	NA	NA	NA	NA	NA	NA	NA	NA	NA	NA	NA	NA	NA	NA	NA	NA	NA	NA	NA	none
Conserved_miR399d|Conserved_miR399e|Conserved_miR399f|Conserved_miR399g	21|21|21|21	Gm19	19259401	19259589	21	No	No	No	NA	NA	NA	8	273	2.63906	NA	NA	NA	NA	NA	NA	NA	NA	NA	NA	NA	NA	NA	NA	NA	NA	NA	NA	none
Conserved_miR399d|Conserved_miR399e|Conserved_miR399f|Conserved_miR399g	21|21|21|21	Gm19	17068880	17069119	24	No	No	No	NA	NA	NA	39	168	2.19722	NA	NA	NA	NA	NA	NA	NA	NA	NA	NA	NA	NA	NA	NA	NA	NA	NA	NA	none
Conserved_miR399d|Conserved_miR399e|Conserved_miR399f|Conserved_miR399g	21|21|21|21	Gm19	29116727	29116999	21	No	No	No	NA	NA	NA	NA	NA	NA	37	126	3.58352	NA	NA	NA	NA	NA	NA	NA	NA	NA	NA	NA	NA	NA	NA	NA	none
Conserved_miR399d|Conserved_miR399e|Conserved_miR399f|Conserved_miR399g	21|21|21|21	Gm20	6491576	6492007	24	No	No	No	NA	NA	NA	NA	NA	NA	74	96	4.96981	NA	NA	NA	NA	NA	NA	NA	NA	NA	NA	NA	NA	NA	NA	NA	none
Conserved_miR403a|Conserved_miR403b	21|21	Gm13	13159037	13159252	24	No	No	No	24	216	2.19722	NA	NA	NA	NA	NA	NA	NA	NA	NA	NA	NA	NA	NA	NA	NA	NA	NA	NA	NA	NA	NA	none
Conserved_miR482b-3p|Conserved_miR482d-3p	22|22	Gm05	10920820	10921050	21	No	No	No	NA	NA	NA	NA	NA	NA	10	-84	1.60944	NA	NA	NA	NA	NA	NA	NA	NA	NA	NA	NA	NA	NA	NA	NA	none
Conserved_miR530a	20	Gm02	35831921	35832136	24	No	No	No	24	-168	3.97029	NA	NA	NA	NA	NA	NA	NA	NA	NA	NA	NA	NA	NA	NA	NA	NA	NA	NA	NA	NA	NA	none
Conserved_miR828a|Conserved_miR828b	22|22	Gm04	29159388	29159675	24	No	No	No	NA	NA	NA	NA	NA	NA	NA	NA	NA	NA	NA	NA	NA	NA	NA	NA	NA	NA	9	216	1.79176	NA	NA	NA	none
Conserved_miR828a|Conserved_miR828b	22|22	Gm20	25090818	25091009	24	No	No	No	18	144	2.19722	NA	NA	NA	NA	NA	NA	NA	NA	NA	NA	NA	NA	NA	NA	NA	NA	NA	NA	NA	NA	NA	none
Conserved_miR1507a	22	Gm19	804547	804863	24	No	No	No	NA	NA	NA	28	-24	3.82864	NA	NA	NA	NA	NA	NA	NA	NA	NA	29	-53	1.60944	NA	NA	NA	NA	NA	NA	none
Conserved_miR1507a|Conserved_miR1507b|Conserved_miR1507c-3p	22|21|20	Gm20	30717603	30717854	21	No	No	No	NA	NA	NA	NA	NA	NA	NA	NA	NA	NA	NA	NA	9	-21	2.19722	NA	NA	NA	NA	NA	NA	NA	NA	NA	none
Conserved_miR1507c-3p	20	Gm05	14281870	14282229	24	No	No	No	NA	NA	NA	NA	NA	NA	NA	NA	NA	NA	NA	NA	NA	NA	NA	NA	NA	NA	27	-312	4.39445	NA	NA	NA	none
Conserved_miR1507c-3p	20	Gm15	42993290	42993625	21	No	No	No	NA	NA	NA	NA	NA	NA	49	-126	5.27811	NA	NA	NA	NA	NA	NA	NA	NA	NA	NA	NA	NA	NA	NA	NA	none
Conserved_miR1507c-3p	20	Gm18	23099424	23099696	21	No	No	No	15	-273	3.04452	NA	NA	NA	63	-273	3.7612	NA	NA	NA	NA	NA	NA	NA	NA	NA	NA	NA	NA	NA	NA	NA	none
Conserved_miR1508a	23	Gm07	9481435	9481707	21	Glyma07g11290.2	No	No	7	-126	2.63906	NA	NA	NA	NA	NA	NA	NA	NA	NA	NA	NA	NA	NA	NA	NA	6	-126	1.60944	9	-126	8.7889	rna processing factor 2
Conserved_miR1508a	23	Gm12	12127999	12128670	21	Glyma12g13601.1	No	No	82	-294	14.6484	NA	NA	NA	NA	NA	NA	NA	NA	NA	90	-294	11.0904	NA	NA	NA	NA	NA	NA	135	-294	19.6799	ATP binding;nucleic acid binding;helicases
Conserved_miR1508a	23	Gm16	31750811	31751377	21	Glyma16g27802.1	No	No	81	-126	9.27313	NA	NA	NA	NA	NA	NA	NA	NA	NA	83	-126	13.0324	59	-126	8.90869	NA	NA	NA	NA	NA	NA	Pentatricopeptide repeat (PPR) superfamily protein
Conserved_miR1508a	23	Gm16	31744845	31745138	21	Glyma16g27787.2	No	No	8	-42	2.19722	NA	NA	NA	29	-42	6.27099	NA	NA	NA	NA	NA	NA	NA	NA	NA	NA	NA	NA	NA	NA	NA	Pentatricopeptide repeat (PPR) superfamily protein
Conserved_miR1508a	23	Gm16	31963787	31964269	21	Glyma16g28020.1	No	No	NA	NA	NA	NA	NA	NA	NA	NA	NA	NA	NA	NA	NA	NA	NA	NA	NA	NA	NA	NA	NA	102	-189	19.2161	Pentatricopeptide repeat (PPR) superfamily protein
Conserved_miR1508a	23	Gm16	31740833	31741210	21	Glyma16g27787.2	No	No	15	-126	2.89037	NA	NA	NA	NA	NA	NA	NA	NA	NA	NA	NA	NA	27	-126	7.94058	NA	NA	NA	NA	NA	NA	Pentatricopeptide repeat (PPR) superfamily protein
Conserved_miR1508b|Conserved_miR1508c	21|21	Gm02	17563267	17563644	21	No	No	No	NA	NA	NA	NA	NA	NA	84	147	6.59167	NA	NA	NA	NA	NA	NA	NA	NA	NA	NA	NA	NA	NA	NA	NA	none
Conserved_miR1508b|Conserved_miR1508c	21|21	Gm09	6143955	6144290	24	Glyma09g07290.3	No	No	NA	NA	NA	NA	NA	NA	NA	NA	NA	NA	NA	NA	NA	NA	NA	NA	NA	NA	NA	NA	NA	19	-192	5.4161	ATP binding;nucleic acid binding;helicases
Conserved_miR1508b|Conserved_miR1508c	21|21	Gm09	24974953	24975309	21	No	No	No	NA	NA	NA	NA	NA	NA	71	147	6.59167	NA	NA	NA	NA	NA	NA	NA	NA	NA	NA	NA	NA	NA	NA	NA	none
Conserved_miR1508b|Conserved_miR1508c	21|21	Gm16	29374638	29375141	21	Glyma16g25410.3	No	No	NA	NA	NA	28	-189	6.59167	NA	NA	NA	NA	NA	NA	63	-189	8.67112	34	-189	7.91717	NA	NA	NA	NA	NA	NA	Tetratricopeptide repeat (TPR)-like superfamily protein
Conserved_miR1508b|Conserved_miR1508c	21|21	Gm16	11512600	11512959	24	No	No	No	NA	NA	NA	NA	NA	NA	NA	NA	NA	35	-216	6.90776	NA	NA	NA	NA	NA	NA	NA	NA	NA	NA	NA	NA	none
Conserved_miR1508b|Conserved_miR1508c	21|21	Gm16	31619995	31620519	21	Glyma16g27651.1	No	No	NA	NA	NA	NA	NA	NA	107	-126	10.666	110	-126	16.878	21	-128	1.60944	NA	NA	NA	NA	NA	NA	NA	NA	NA	rna processing factor 2
Conserved_miR1508b|Conserved_miR1508c	21|21	Gm17	28448747	28448938	24	No	No	No	NA	NA	NA	NA	NA	NA	46	144	2.07944	NA	NA	NA	NA	NA	NA	NA	NA	NA	NA	NA	NA	NA	NA	NA	none
Conserved_miR1508c	21	Gm04	29027214	29027453	24	No	No	No	NA	NA	NA	NA	NA	NA	29	-24	4.39445	NA	NA	NA	NA	NA	NA	NA	NA	NA	NA	NA	NA	NA	NA	NA	none
Conserved_miR1508c	21	Gm06	32667380	32667643	24	No	No	No	NA	NA	NA	NA	NA	NA	NA	NA	NA	NA	NA	NA	NA	NA	NA	29	264	1.60944	NA	NA	NA	NA	NA	NA	none
Conserved_miR1508c	21	Gm08	8534334	8534621	24	No	No	No	NA	NA	NA	NA	NA	NA	NA	NA	NA	NA	NA	NA	9	-72	1.60944	NA	NA	NA	NA	NA	NA	NA	NA	NA	none
Conserved_miR1508c	21	Gm08	31924429	31924620	24	No	No	No	NA	NA	NA	11	168	2.48491	NA	NA	NA	NA	NA	NA	NA	NA	NA	NA	NA	NA	NA	NA	NA	NA	NA	NA	none
Conserved_miR1508c	21	Gm15	32502290	32502529	24	No	No	No	NA	NA	NA	8	-24	4.39445	NA	NA	NA	NA	NA	NA	NA	NA	NA	NA	NA	NA	NA	NA	NA	NA	NA	NA	none
Conserved_miR1508c	21	Gm18	33298802	33299065	24	No	No	No	NA	NA	NA	NA	NA	NA	NA	NA	NA	NA	NA	NA	NA	NA	NA	29	168	3.04452	NA	NA	NA	NA	NA	NA	none
Conserved_miR1509a	22	Gm16	4606449	4606679	21	No	No	No	NA	NA	NA	NA	NA	NA	7	63	1.79176	NA	NA	NA	NA	NA	NA	NA	NA	NA	NA	NA	NA	NA	NA	NA	none
Conserved_miR1509a	22	Gm17	10099725	10099913	21	Glyma17g13200.1	No	No	NA	NA	NA	NA	NA	NA	12	21	3.58352	NA	NA	NA	NA	NA	NA	NA	NA	NA	NA	NA	NA	NA	NA	NA	Glyma17g13200.1
Conserved_miR1509a	22	Gm19	12072492	12072701	21	No	No	No	NA	NA	NA	NA	NA	NA	NA	NA	NA	28	-231	1.60944	NA	NA	NA	NA	NA	NA	NA	NA	NA	NA	NA	NA	none
Conserved_miR1509a	22	Gm19	11330432	11330641	21	No	No	No	14	126	2.07944	NA	NA	NA	NA	NA	NA	NA	NA	NA	NA	NA	NA	NA	NA	NA	NA	NA	NA	NA	NA	NA	none
Conserved_miR1509a|Conserved_miR1509b	22|21	Gm04	43624125	43624565	21	No	No	No	61	-168	12.3814	NA	NA	NA	39	-168	2.56495	NA	NA	NA	NA	NA	NA	NA	NA	NA	35	-168	9.53416	NA	NA	NA	none
Conserved_miR1509a|Conserved_miR1509b	22|21	Gm08	14425018	14425374	21	No	No	Yes	NA	NA	NA	NA	NA	NA	NA	NA	NA	56	-105	11.42	49	-105	9.13357	NA	NA	NA	42	-105	3.46574	NA	NA	NA	none	yes
Conserved_miR1509a|Conserved_miR1509b	22|21	Gm09	23503667	23504212	21	No	No	No	87	-294	16.1722	NA	NA	NA	10	-294	2.63906	NA	NA	NA	NA	NA	NA	NA	NA	NA	NA	NA	NA	NA	NA	NA	none
Conserved_miR1509a|Conserved_miR1509b	22|21	Gm14	6222293	6222604	24	No	No	No	NA	NA	NA	NA	NA	NA	NA	NA	NA	NA	NA	NA	NA	NA	NA	42	-240	2.77259	NA	NA	NA	NA	NA	NA	none
Conserved_miR1509a|Conserved_miR1509b	22|21	Gm14	6226732	6227319	21	No	No	No	NA	NA	NA	NA	NA	NA	147	-336	18.0546	NA	NA	NA	NA	NA	NA	NA	NA	NA	NA	NA	NA	NA	NA	NA	none
Conserved_miR1509a|Conserved_miR1509b	22|21	Gm14	6222128	6222652	21	No	No	No	NA	NA	NA	NA	NA	NA	164	-273	11.9829	NA	NA	NA	NA	NA	NA	NA	NA	NA	NA	NA	NA	NA	NA	NA	none
Conserved_miR1509a|Conserved_miR1509b	22|21	Gm14	6226873	6227184	24	No	No	No	NA	NA	NA	NA	NA	NA	NA	NA	NA	NA	NA	NA	NA	NA	NA	36	-240	5.99146	NA	NA	NA	NA	NA	NA	none
Conserved_miR1509a|Conserved_miR1509b	22|21	Gm16	4612376	4612690	21	No	No	No	NA	NA	NA	NA	NA	NA	15	-147	4.39445	NA	NA	NA	NA	NA	NA	NA	NA	NA	NA	NA	NA	NA	NA	NA	none
Conserved_miR1509a|Conserved_miR1509b	22|21	Gm16	4579709	4579897	21	No	No	No	NA	NA	NA	NA	NA	NA	11	-147	1.94591	NA	NA	NA	NA	NA	NA	NA	NA	NA	NA	NA	NA	NA	NA	NA	none
Conserved_miR1509a|Conserved_miR1509b	22|21	Gm16	4601520	4601834	21	No	No	No	NA	NA	NA	NA	NA	NA	15	-147	4.39445	NA	NA	NA	NA	NA	NA	NA	NA	NA	NA	NA	NA	NA	NA	NA	none
Conserved_miR1509b	21	Gm02	21656070	21656357	24	No	No	No	31	-288	8.43902	NA	NA	NA	NA	NA	NA	NA	NA	NA	NA	NA	NA	NA	NA	NA	NA	NA	NA	NA	NA	NA	none
Conserved_miR1509b	21	Gm10	45824720	45824950	21	No	No	No	NA	NA	NA	NA	NA	NA	48	273	3.21888	NA	NA	NA	NA	NA	NA	NA	NA	NA	NA	NA	NA	NA	NA	NA	none
Conserved_miR1510a-3p	23	Gm10	27357877	27358116	24	No	No	No	NA	NA	NA	7	144	2.19722	NA	NA	NA	NA	NA	NA	NA	NA	NA	NA	NA	NA	NA	NA	NA	NA	NA	NA	none
Conserved_miR1510a-3p	23	Gm17	26464386	26464625	24	No	No	No	NA	NA	NA	NA	NA	NA	NA	NA	NA	NA	NA	NA	NA	NA	NA	13	-72	1.60944	NA	NA	NA	NA	NA	NA	none
Conserved_miR1510a-3p	23	Gm17	26451850	26452089	24	No	No	No	NA	NA	NA	NA	NA	NA	NA	NA	NA	NA	NA	NA	NA	NA	NA	11	-72	1.60944	NA	NA	NA	NA	NA	NA	none
Conserved_miR1510a-3p	23	Gm17	26458126	26458365	24	No	No	No	NA	NA	NA	NA	NA	NA	NA	NA	NA	NA	NA	NA	NA	NA	NA	11	-72	1.60944	NA	NA	NA	NA	NA	NA	none
Conserved_miR1510a-3p	23	Gm17	26466895	26467134	24	No	No	No	NA	NA	NA	NA	NA	NA	NA	NA	NA	NA	NA	NA	NA	NA	NA	13	-72	1.60944	NA	NA	NA	NA	NA	NA	none
Conserved_miR1510a-3p	23	Gm17	26456871	26457110	24	No	No	No	NA	NA	NA	NA	NA	NA	NA	NA	NA	NA	NA	NA	NA	NA	NA	11	-72	1.60944	NA	NA	NA	NA	NA	NA	none
Conserved_miR1510a-3p	23	Gm17	26455614	26455853	24	No	No	No	NA	NA	NA	NA	NA	NA	NA	NA	NA	NA	NA	NA	NA	NA	NA	11	-72	1.60944	NA	NA	NA	NA	NA	NA	none
Conserved_miR1510a-3p	23	Gm17	26460637	26460876	24	No	No	No	NA	NA	NA	NA	NA	NA	NA	NA	NA	NA	NA	NA	NA	NA	NA	11	-72	1.60944	NA	NA	NA	NA	NA	NA	none
Conserved_miR1510a-3p	23	Gm17	26454361	26454600	24	No	No	No	NA	NA	NA	NA	NA	NA	NA	NA	NA	NA	NA	NA	NA	NA	NA	12	-72	1.60944	NA	NA	NA	NA	NA	NA	none
Conserved_miR1510a-3p	23	Gm17	26461889	26462128	24	No	No	No	NA	NA	NA	NA	NA	NA	NA	NA	NA	NA	NA	NA	NA	NA	NA	11	-72	1.60944	NA	NA	NA	NA	NA	NA	none
Conserved_miR1510a-3p	23	Gm17	26465635	26465874	24	No	No	No	NA	NA	NA	NA	NA	NA	NA	NA	NA	NA	NA	NA	NA	NA	NA	11	-72	1.60944	NA	NA	NA	NA	NA	NA	none
Conserved_miR1510a-3p	23	Gm17	26449637	26449876	24	No	No	No	NA	NA	NA	NA	NA	NA	NA	NA	NA	NA	NA	NA	NA	NA	NA	12	-72	1.60944	NA	NA	NA	NA	NA	NA	none
Conserved_miR1510a-3p	23	Gm19	9223195	9223467	21	No	No	No	NA	NA	NA	NA	NA	NA	NA	NA	NA	14	42	3.89182	NA	NA	NA	NA	NA	NA	NA	NA	NA	NA	NA	NA	none
Conserved_miR1510b-3p	21	Gm06	19188783	19188992	21	Glyma06g22372.1	No	No	NA	NA	NA	NA	NA	NA	NA	NA	NA	NA	NA	NA	NA	NA	NA	13	-126	4.65396	NA	NA	NA	NA	NA	NA	disease resistance protein (TIR-NBS-LRR class), putative
Conserved_miR1510b-3p	21	Gm06	11906517	11906804	24	Glyma06g15123.1	No	No	NA	NA	NA	NA	NA	NA	NA	NA	NA	NA	NA	NA	28	-96	3.58352	NA	NA	NA	NA	NA	NA	NA	NA	NA	Disease resistance protein (TIR-NBS-LRR class) family
Conserved_miR1510b-3p	21	Gm12	14840245	14840496	21	Glyma12g15850.2	No	No	NA	NA	NA	NA	NA	NA	NA	NA	NA	NA	NA	NA	8	-21	1.60944	NA	NA	NA	NA	NA	NA	NA	NA	NA	disease resistance protein (TIR-NBS-LRR class), putative
Conserved_miR1510b-3p	21	Gm13	29444032	29444325	21	Glyma13g26230.1	No	No	NA	NA	NA	NA	NA	NA	NA	NA	NA	NA	NA	NA	NA	NA	NA	NA	NA	NA	NA	NA	NA	10	-189	2.48491	NB-ARC domain-containing disease resistance protein
Conserved_miR1510b-3p	21	Gm15	42960219	42960764	21	Glyma15g37276.3	No	No	NA	NA	NA	NA	NA	NA	15	-210	11.3329	7	-210	1.60944	25	-210	9.21034	NA	NA	NA	9	-210	4.79579	32	-210	5.99146	Disease resistance protein (TIR-NBS-LRR class) family
Conserved_miR1510b-3p	21	Gm16	29060429	29060617	21	Glyma16g25120.1	No	No	NA	NA	NA	NA	NA	NA	NA	NA	NA	14	126	2.07944	NA	NA	NA	NA	NA	NA	NA	NA	NA	NA	NA	NA	disease resistance protein (TIR-NBS-LRR class), putative
Conserved_miR1510b-3p	21	Gm16	26097795	26098235	21	Glyma16g22620.1	No	No	NA	NA	NA	NA	NA	NA	NA	NA	NA	NA	NA	NA	34	-168	14.9787	NA	NA	NA	NA	NA	NA	NA	NA	NA	disease resistance protein (TIR-NBS-LRR class), putative
Conserved_miR1510b-3p	21	Gm16	31522756	31523490	21	Glyma16g27521.1	No	No	9	-357	1.60944	NA	NA	NA	70	-357	12.1781	15	-357	3.58352	NA	NA	NA	NA	NA	NA	16	-357	7.91717	30	-357	11.3526	Disease resistance protein (TIR-NBS-LRR class) family
Conserved_miR1510b-3p	21	Gm19	9187018	9187374	21	No	No	No	NA	NA	NA	NA	NA	NA	NA	NA	NA	8	-84	1.60944	18	-84	1.94591	NA	NA	NA	17	-84	4.15888	NA	NA	NA	none
Conserved_miR1510b-3p	21	Gm19	9154061	9154480	21	Glyma19g07650.4	No	No	NA	NA	NA	NA	NA	NA	NA	NA	NA	13	-63	3.89182	13	-63	4.96981	NA	NA	NA	NA	NA	NA	NA	NA	NA	transmembrane receptors;ATP binding
Conserved_miR1511	20	Gm01	35782491	35782730	24	No	No	No	NA	NA	NA	NA	NA	NA	63	288	3.21888	NA	NA	NA	NA	NA	NA	NA	NA	NA	NA	NA	NA	NA	NA	NA	none
Conserved_miR1511	20	Gm07	35359534	35359749	24	No	No	No	NA	NA	NA	22	312	3.17805	NA	NA	NA	NA	NA	NA	NA	NA	NA	NA	NA	NA	NA	NA	NA	NA	NA	NA	none
Conserved_miR1511	20	Gm07	12432104	12432391	24	No	No	No	NA	NA	NA	NA	NA	NA	NA	NA	NA	NA	NA	NA	NA	NA	NA	25	192	4.15888	NA	NA	NA	NA	NA	NA	none
Conserved_miR1511	20	Gm08	31470894	31471133	24	No	No	No	NA	NA	NA	NA	NA	NA	NA	NA	NA	NA	NA	NA	NA	NA	NA	29	240	2.94444	NA	NA	NA	NA	NA	NA	none
Conserved_miR1511	20	Gm08	31470915	31471208	21	No	No	No	4	210	2.70805	NA	NA	NA	24	210	2.19722	NA	NA	NA	NA	NA	NA	NA	NA	NA	NA	NA	NA	NA	NA	NA	none
Conserved_miR1511	20	Gm16	8088501	8088740	24	No	No	No	26	0	2.83321	NA	NA	NA	NA	NA	NA	NA	NA	NA	NA	NA	NA	NA	NA	NA	NA	NA	NA	NA	NA	NA	none
Conserved_miR1511	20	Gm19	5473030	5473245	24	No	No	No	NA	NA	NA	NA	NA	NA	16	-48	1.60944	NA	NA	NA	NA	NA	NA	NA	NA	NA	NA	NA	NA	NA	NA	NA	none
Conserved_miR1514a	21	Gm03	23243110	23243325	24	No	No	No	NA	NA	NA	NA	NA	NA	NA	NA	NA	NA	NA	NA	NA	NA	NA	18	-216	1.60944	NA	NA	NA	NA	NA	NA	none
Conserved_miR1514a	21	Gm07	18731792	18731959	21	No	No	No	NA	NA	NA	NA	NA	NA	14	-231	1.60944	NA	NA	NA	NA	NA	NA	NA	NA	NA	NA	NA	NA	NA	NA	NA	none
Conserved_miR1514a	21	Gm17	15418293	15418460	21	No	No	No	NA	NA	NA	NA	NA	NA	14	-231	1.60944	NA	NA	NA	NA	NA	NA	NA	NA	NA	NA	NA	NA	NA	NA	NA	none
Conserved_miR1514a	21	Gm17	15413426	15413698	21	No	No	No	NA	NA	NA	NA	NA	NA	37	315	3.89182	NA	NA	NA	NA	NA	NA	NA	NA	NA	NA	NA	NA	NA	NA	NA	none
Conserved_miR1514a	21	Gm19	24636208	24636522	21	No	No	No	NA	NA	NA	NA	NA	NA	65	378	10.8322	NA	NA	NA	NA	NA	NA	NA	NA	NA	NA	NA	NA	NA	NA	NA	none
Conserved_miR1514a|Conserved_miR1514b	21|21	Gm04	41020789	41021082	21	No	No	No	NA	NA	NA	NA	NA	NA	NA	NA	NA	NA	NA	NA	NA	NA	NA	17	-231	3.58352	NA	NA	NA	NA	NA	NA	none
Conserved_miR1514a|Conserved_miR1514b	21|21	Gm07	4000614	4000928	21	Glyma07g05360.2	No	No	NA	NA	NA	NA	NA	NA	28	-42	9.27313	NA	NA	NA	NA	NA	NA	NA	NA	NA	NA	NA	NA	NA	NA	NA	NAC transcription factor-like 9
Conserved_miR1514a|Conserved_miR1514b	21|21	Gm07	4015947	4016408	21	Glyma07g05370.2	No	No	NA	NA	NA	NA	NA	NA	NA	NA	NA	59	-84	10.2036	100	-84	10.8322	25	-84	5.4161	NA	NA	NA	NA	NA	NA	NAC domain containing protein 69
Conserved_miR1514a|Conserved_miR1514b	21|21	Gm16	1445546	1445902	21	Glyma16g01940.1	No	No	NA	NA	NA	NA	NA	NA	NA	NA	NA	NA	NA	NA	NA	NA	NA	NA	NA	NA	62	-105	14.8543	NA	NA	NA	NAC transcription factor-like 9
Conserved_miR1514a|Conserved_miR1514b	21|21	Gm16	1436332	1436583	21	Glyma16g01930.1	No	No	NA	NA	NA	NA	NA	NA	NA	NA	NA	NA	NA	NA	NA	NA	NA	31	-105	6.80239	NA	NA	NA	12	-105	4.60517	NAC transcription factor-like 9
Conserved_miR1514a|Conserved_miR1514b	21|21	Gm19	33720757	33721164	24	No	No	No	40	-312	3.13549	83	-312	10.4895	NA	NA	NA	NA	NA	NA	NA	NA	NA	NA	NA	NA	NA	NA	NA	NA	NA	NA	none
Conserved_miR1514a|Conserved_miR1514b	21|21	Gm19	3850260	3850595	24	No	No	No	NA	NA	NA	NA	NA	NA	NA	NA	NA	NA	NA	NA	NA	NA	NA	47	192	5.1299	NA	NA	NA	NA	NA	NA	none
Conserved_miR1514b	21	Gm02	23842498	23842749	21	No	No	No	NA	NA	NA	NA	NA	NA	20	-210	1.60944	NA	NA	NA	NA	NA	NA	NA	NA	NA	NA	NA	NA	NA	NA	NA	none
Conserved_miR1514b	21	Gm06	14792728	14793039	24	No	No	No	NA	NA	NA	NA	NA	NA	NA	NA	NA	NA	NA	NA	NA	NA	NA	NA	NA	NA	NA	NA	NA	31	96	2.70805	none
Conserved_miR1514b	21	Gm14	9624017	9624304	24	No	No	No	22	-120	2.63906	NA	NA	NA	NA	NA	NA	NA	NA	NA	NA	NA	NA	NA	NA	NA	NA	NA	NA	NA	NA	NA	none
Conserved_miR1520n	24	Gm06	47403814	47404029	24	No	No	No	NA	NA	NA	NA	NA	NA	NA	NA	NA	NA	NA	NA	19	48	1.60944	NA	NA	NA	NA	NA	NA	NA	NA	NA	none
Conserved_miR1520n	24	Gm17	3866130	3866345	24	No	No	No	NA	NA	NA	13	-96	2.07944	NA	NA	NA	NA	NA	NA	NA	NA	NA	NA	NA	NA	NA	NA	NA	NA	NA	NA	none
Conserved_miR2109	20	Gm10	41191858	41192193	21	Glyma10g32785.1	No	No	NA	NA	NA	NA	NA	NA	NA	NA	NA	NA	NA	NA	8	-63	11.0904	NA	NA	NA	NA	NA	NA	NA	NA	NA	Disease resistance protein (TIR-NBS-LRR class) family
Conserved_miR2109	20	Gm16	31572163	31572687	21	Glyma16g27560.2	No	No	NA	NA	NA	NA	NA	NA	NA	NA	NA	4	-84	2.3979	NA	NA	NA	NA	NA	NA	18	-84	13.8629	NA	NA	NA	disease resistance protein (TIR-NBS-LRR class), putative
Conserved_miR2118a-3p|Conserved_miR2118a-3p|Conserved_miR2118b-3p|Conserved_miR2118b-3p	21|21|21|21	Gm13	28975624	28975812	21	Glyma13g25750.1	No	No	11	-252	3.58352	NA	NA	NA	NA	NA	NA	NA	NA	NA	NA	NA	NA	NA	NA	NA	NA	NA	NA	NA	NA	NA	NB-ARC domain-containing disease resistance protein
Conserved_miR2118a-3p|Conserved_miR2118a-3p|Conserved_miR2118b-3p|Conserved_miR2118b-3p	21|21|21|21	Gm13	29008400	29008588	21	Glyma13g25780.2	No	No	12	-252	3.58352	NA	NA	NA	NA	NA	NA	NA	NA	NA	NA	NA	NA	NA	NA	NA	NA	NA	NA	NA	NA	NA	NB-ARC domain-containing disease resistance protein
Conserved_miR2118a-3p|Conserved_miR2118b-3p	21|21	Gm03	37297876	37298190	21	Glyma03g29301.1	No	No	NA	NA	NA	NA	NA	NA	NA	NA	NA	60	-105	10.302	NA	NA	NA	NA	NA	NA	NA	NA	NA	NA	NA	NA	DTW domain-containing protein
Conserved_miR2118a-3p|Conserved_miR2118b-3p	21|21	Gm08	9414756	9415070	21	Glyma08g12860.2	No	No	5	-126	8.31777	NA	NA	NA	NA	NA	NA	4	-126	3.21888	NA	NA	NA	3	-126	1.60944	NA	NA	NA	NA	NA	NA	Tetratricopeptide repeat (TPR)-like superfamily protein
Conserved_miR2606a|Conserved_miR2606b	21|21	Gm07	10910998	10911333	24	No	No	No	NA	NA	NA	NA	NA	NA	NA	NA	NA	NA	NA	NA	NA	NA	NA	55	96	4.60517	NA	NA	NA	NA	NA	NA	none
Conserved_miR5559	21	Gm13	29528542	29529528	21	Glyma13g26310.1	No	No	NA	NA	NA	NA	NA	NA	NA	NA	NA	259	315	5.37528	NA	NA	NA	NA	NA	NA	NA	NA	NA	NA	NA	NA	NB-ARC domain-containing disease resistance protein
Conserved_miR5559	21	Gm15	19408453	19408692	24	No	No	No	32	-144	1.94591	NA	NA	NA	NA	NA	NA	NA	NA	NA	NA	NA	NA	NA	NA	NA	NA	NA	NA	NA	NA	NA	none
Conserved_miR5786	21	Gm09	5726675	5727073	21	Glyma09g06890.2	No	No	NA	NA	NA	NA	NA	NA	NA	NA	NA	NA	NA	NA	47	-105	18.813	NA	NA	NA	17	-107	8.83332	NA	NA	NA	autoinhibited Ca2+ -ATPase, isoform 8
Conserved_miR5786	21	Gm15	14794596	14794868	21	Glyma15g18176.2	No	No	NA	NA	NA	NA	NA	NA	NA	NA	NA	NA	NA	NA	38	-84	3.58352	NA	NA	NA	NA	NA	NA	NA	NA	NA	autoinhibited Ca2+ -ATPase, isoform 8
Novel_miR169i-3p	21	Gm14	10787477	10787644	21	No	No	No	16	-21	2.63906	NA	NA	NA	NA	NA	NA	NA	NA	NA	NA	NA	NA	NA	NA	NA	NA	NA	NA	NA	NA	NA	none
Novel_miR171h	21	Gm04	23154801	23154992	24	No	No	No	NA	NA	NA	NA	NA	NA	NA	NA	NA	NA	NA	NA	16	-168	3.21888	NA	NA	NA	NA	NA	NA	NA	NA	NA	none
Novel_miR171h	21	Gm10	25846229	25846588	24	No	No	No	NA	NA	NA	NA	NA	NA	128	-264	4.39445	NA	NA	NA	NA	NA	NA	NA	NA	NA	NA	NA	NA	NA	NA	NA	none
Novel_miR171h	21	Gm19	11574676	11574843	21	No	No	No	NA	NA	NA	NA	NA	NA	NA	NA	NA	NA	NA	NA	7	210	1.60944	NA	NA	NA	NA	NA	NA	NA	NA	NA	none
Novel_miR394a-3p	20	Gm02	31055745	31056008	24	No	No	No	NA	NA	NA	12	-240	2.30259	NA	NA	NA	NA	NA	NA	NA	NA	NA	NA	NA	NA	NA	NA	NA	NA	NA	NA	none
Novel_miR394a-3p	20	Gm12	13174527	13174790	24	No	No	No	NA	NA	NA	12	-240	2.30259	NA	NA	NA	NA	NA	NA	NA	NA	NA	NA	NA	NA	NA	NA	NA	NA	NA	NA	none
Novel_miR396d	24	Gm07	24079102	24079341	24	No	No	No	NA	NA	NA	NA	NA	NA	NA	NA	NA	NA	NA	NA	NA	NA	NA	NA	NA	NA	59	216	1.94591	NA	NA	NA	none
Novel_miR396d	24	Gm10	31469189	31469461	21	No	No	No	NA	NA	NA	14	-189	2.30259	18	-189	1.79176	NA	NA	NA	NA	NA	NA	NA	NA	NA	NA	NA	NA	NA	NA	NA	none
Novel_miR396f	25	Gm01	22996739	22996954	24	No	No	No	NA	NA	NA	NA	NA	NA	NA	NA	NA	NA	NA	NA	NA	NA	NA	NA	NA	NA	5	-264	1.60944	NA	NA	NA	none
Novel_miR396f	25	Gm19	23883144	23883359	24	No	No	No	7	-24	1.79176	NA	NA	NA	NA	NA	NA	NA	NA	NA	NA	NA	NA	NA	NA	NA	NA	NA	NA	NA	NA	NA	none
Novel_miR396g	21	Gm01	37745744	37745953	21	No	No	No	NA	NA	NA	NA	NA	NA	NA	NA	NA	5	210	1.60944	NA	NA	NA	NA	NA	NA	NA	NA	NA	NA	NA	NA	none
Novel_miR396g	21	Gm01	14629790	14630149	24	No	No	No	66	216	12.9122	NA	NA	NA	NA	NA	NA	NA	NA	NA	NA	NA	NA	NA	NA	NA	NA	NA	NA	NA	NA	NA	none
Novel_miR396g	21	Gm01	14629733	14629984	21	No	No	No	NA	NA	NA	NA	NA	NA	33	357	2.07944	NA	NA	NA	NA	NA	NA	NA	NA	NA	NA	NA	NA	NA	NA	NA	none
Novel_miR396g	21	Gm01	38141169	38141432	24	No	No	No	NA	NA	NA	NA	NA	NA	NA	NA	NA	NA	NA	NA	NA	NA	NA	NA	NA	NA	21	168	1.60944	NA	NA	NA	none
Novel_miR396g	21	Gm02	25128963	25129172	21	No	No	No	NA	NA	NA	NA	NA	NA	NA	NA	NA	NA	NA	NA	NA	NA	NA	25	126	2.63906	NA	NA	NA	NA	NA	NA	none
Novel_miR396g	21	Gm02	31587988	31588239	21	No	No	No	NA	NA	NA	NA	NA	NA	33	210	4.15888	NA	NA	NA	NA	NA	NA	NA	NA	NA	NA	NA	NA	NA	NA	NA	none
Novel_miR396g	21	Gm07	31961193	31961402	21	No	No	No	NA	NA	NA	NA	NA	NA	NA	NA	NA	NA	NA	NA	NA	NA	NA	24	189	3.17805	NA	NA	NA	NA	NA	NA	none
Novel_miR396g	21	Gm08	34107158	34107577	21	No	No	No	NA	NA	NA	NA	NA	NA	64	-231	1.79176	NA	NA	NA	NA	NA	NA	NA	NA	NA	NA	NA	NA	NA	NA	NA	none
Novel_miR396g	21	Gm09	32527566	32527859	21	No	No	No	NA	NA	NA	NA	NA	NA	39	252	2.3979	NA	NA	NA	NA	NA	NA	NA	NA	NA	NA	NA	NA	NA	NA	NA	none
Novel_miR396g	21	Gm10	33035190	33035357	21	No	No	No	NA	NA	NA	NA	NA	NA	NA	NA	NA	NA	NA	NA	NA	NA	NA	21	231	3.21888	NA	NA	NA	NA	NA	NA	none
Novel_miR396g	21	Gm10	20294537	20294851	21	No	No	No	NA	NA	NA	NA	NA	NA	42	252	2.30259	NA	NA	NA	NA	NA	NA	NA	NA	NA	NA	NA	NA	NA	NA	NA	none
Novel_miR396g	21	Gm14	19765888	19766139	21	No	No	No	NA	NA	NA	NA	NA	NA	NA	NA	NA	NA	NA	NA	NA	NA	NA	26	210	2.63906	NA	NA	NA	NA	NA	NA	none
Novel_miR396g	21	Gm14	19765918	19766157	24	No	No	No	NA	NA	NA	NA	NA	NA	74	144	2.63906	NA	NA	NA	53	144	2.30259	NA	NA	NA	NA	NA	NA	NA	NA	NA	none
Novel_miR396g	21	Gm19	6062300	6062563	24	No	No	No	NA	NA	NA	NA	NA	NA	NA	NA	NA	NA	NA	NA	NA	NA	NA	12	96	1.60944	NA	NA	NA	NA	NA	NA	none
Novel_miR396g	21	Gm19	12117136	12117327	24	No	No	No	NA	NA	NA	NA	NA	NA	20	24	1.94591	NA	NA	NA	NA	NA	NA	NA	NA	NA	NA	NA	NA	NA	NA	NA	none
Novel_miR396g	21	Gm19	14991293	14991604	24	No	No	No	NA	NA	NA	NA	NA	NA	18	24	2.07944	NA	NA	NA	NA	NA	NA	NA	NA	NA	NA	NA	NA	NA	NA	NA	none
Novel_miR396g	21	Gm19	20493326	20493589	24	No	No	No	NA	NA	NA	NA	NA	NA	14	264	1.60944	NA	NA	NA	NA	NA	NA	NA	NA	NA	NA	NA	NA	NA	NA	NA	none
Novel_miR396g	21	Gm19	29816241	29816432	24	No	No	No	NA	NA	NA	NA	NA	NA	NA	NA	NA	NA	NA	NA	NA	NA	NA	41	168	2.48491	NA	NA	NA	NA	NA	NA	none
Novel_miR396g	21	Gm20	29013894	29014493	24	No	No	No	NA	NA	NA	NA	NA	NA	NA	NA	NA	NA	NA	NA	NA	NA	NA	126	216	5.66643	NA	NA	NA	NA	NA	NA	none
Novel_miR396g	21	Gm20	31524643	31524954	24	No	No	No	NA	NA	NA	NA	NA	NA	NA	NA	NA	NA	NA	NA	NA	NA	NA	15	96	1.60944	9	96	1.79176	NA	NA	NA	none
Novel_miR482a-5p	22	Gm01	31190433	31190600	21	No	No	No	NA	NA	NA	NA	NA	NA	26	-63	4.17439	NA	NA	NA	NA	NA	NA	NA	NA	NA	NA	NA	NA	NA	NA	NA	none
Novel_miR482a-5p	22	Gm02	24577260	24577427	21	No	No	No	NA	NA	NA	NA	NA	NA	26	-63	4.17439	NA	NA	NA	NA	NA	NA	NA	NA	NA	NA	NA	NA	NA	NA	NA	none
Novel_miR482a-5p	22	Gm09	16486786	16487193	24	No	No	No	NA	NA	NA	NA	NA	NA	NA	NA	NA	79	-120	4.39445	NA	NA	NA	NA	NA	NA	NA	NA	NA	NA	NA	NA	none
Novel_miR482a-5p	22	Gm12	26068161	26068376	24	No	No	No	22	72	1.60944	NA	NA	NA	NA	NA	NA	NA	NA	NA	NA	NA	NA	NA	NA	NA	NA	NA	NA	NA	NA	NA	none
Novel_miR482a-5p	22	Gm14	37686474	37686737	24	No	No	No	NA	NA	NA	NA	NA	NA	NA	NA	NA	NA	NA	NA	NA	NA	NA	34	288	1.60944	NA	NA	NA	NA	NA	NA	none
Novel_miR482a-5p	22	Gm15	27745199	27745486	24	No	No	No	NA	NA	NA	NA	NA	NA	NA	NA	NA	NA	NA	NA	NA	NA	NA	36	288	1.60944	NA	NA	NA	NA	NA	NA	none
Novel_miR482a-5p	22	Gm18	30723701	30723988	24	No	No	No	NA	NA	NA	NA	NA	NA	NA	NA	NA	NA	NA	NA	NA	NA	NA	36	288	1.60944	NA	NA	NA	NA	NA	NA	none
Novel_miR482a-5p	22	Gm19	18652485	18652652	21	No	No	No	NA	NA	NA	NA	NA	NA	22	63	4.17439	NA	NA	NA	NA	NA	NA	NA	NA	NA	NA	NA	NA	NA	NA	NA	none
Novel_miR482a-5p	22	Gm19	16490021	16490284	24	No	No	No	NA	NA	NA	NA	NA	NA	NA	NA	NA	NA	NA	NA	NA	NA	NA	41	288	1.94591	NA	NA	NA	NA	NA	NA	none
Novel_miR482a-5p	22	Gm20	22507000	22507167	21	No	No	No	NA	NA	NA	NA	NA	NA	34	0	4.17439	NA	NA	NA	NA	NA	NA	NA	NA	NA	NA	NA	NA	NA	NA	NA	none
Novel_miR482a-5p|Novel_miR482c-5p	22|23	Gm13	16315356	16315691	24	No	No	No	NA	NA	NA	NA	NA	NA	28	-120	1.94591	NA	NA	NA	NA	NA	NA	12	-120	2.07944	NA	NA	NA	NA	NA	NA	none
Novel_miR482e	21	Gm07	10964415	10964645	21	Glyma07g12583.1	No	No	NA	NA	NA	NA	NA	NA	NA	NA	NA	NA	NA	NA	NA	NA	NA	NA	NA	NA	NA	NA	NA	3	-84	2.30259	copper ion transmembrane transporters
Novel_miR1507c-5p	21	Gm13	43748427	43748642	24	No	No	No	NA	NA	NA	NA	NA	NA	NA	NA	NA	NA	NA	NA	NA	NA	NA	17	168	1.60944	NA	NA	NA	NA	NA	NA	none
Novel_miR1507c-5p	21	Gm17	27032853	27033092	24	No	No	No	NA	NA	NA	NA	NA	NA	NA	NA	NA	NA	NA	NA	NA	NA	NA	21	-192	1.60944	NA	NA	NA	NA	NA	NA	none
Novel_miR1510a-5p	24	Gm03	10947013	10947300	24	No	No	No	NA	NA	NA	NA	NA	NA	NA	NA	NA	20	-48	1.79176	NA	NA	NA	NA	NA	NA	NA	NA	NA	NA	NA	NA	none
Novel_miR1510a-5p	24	Gm06	27407944	27408159	24	No	No	No	20	-168	1.60944	NA	NA	NA	NA	NA	NA	NA	NA	NA	NA	NA	NA	NA	NA	NA	NA	NA	NA	NA	NA	NA	none
Novel_miR1510a-5p	24	Gm07	24856212	24856403	24	No	No	No	15	-168	2.07944	NA	NA	NA	NA	NA	NA	NA	NA	NA	NA	NA	NA	NA	NA	NA	NA	NA	NA	NA	NA	NA	none
Novel_miR1510a-5p	24	Gm15	25961114	25961353	24	No	No	No	NA	NA	NA	NA	NA	NA	11	264	1.60944	NA	NA	NA	NA	NA	NA	NA	NA	NA	NA	NA	NA	NA	NA	NA	none
Novel_miR1510a-5p	24	Gm17	33101172	33101387	24	No	No	No	NA	NA	NA	NA	NA	NA	NA	NA	NA	NA	NA	NA	12	192	1.60944	NA	NA	NA	NA	NA	NA	NA	NA	NA	none
Novel_miR1510b-5p	22	Gm01	19774546	19774833	24	No	No	No	NA	NA	NA	NA	NA	NA	30	-96	1.79176	NA	NA	NA	NA	NA	NA	NA	NA	NA	NA	NA	NA	NA	NA	NA	none
Novel_miR1512b	22	Gm04	27624817	27625056	24	No	No	No	NA	NA	NA	NA	NA	NA	NA	NA	NA	8	288	1.60944	NA	NA	NA	NA	NA	NA	NA	NA	NA	NA	NA	NA	none
Novel_miR1512c	22	Gm20	12990545	12990904	24	No	No	No	NA	NA	NA	NA	NA	NA	64	-288	5.83773	NA	NA	NA	NA	NA	NA	NA	NA	NA	NA	NA	NA	NA	NA	NA	none
Novel_miR1513a-3p	23	Gm03	26151815	26152078	24	No	No	No	17	24	1.60944	NA	NA	NA	NA	NA	NA	21	24	1.94591	NA	NA	NA	NA	NA	NA	NA	NA	NA	NA	NA	NA	none
Novel_miR1513a-3p	23	Gm08	42518759	42519094	24	No	No	No	32	-168	1.60944	NA	NA	NA	NA	NA	NA	NA	NA	NA	NA	NA	NA	NA	NA	NA	NA	NA	NA	NA	NA	NA	none
Novel_miR1513a-3p	23	Gm16	14732862	14733101	24	No	No	No	NA	NA	NA	NA	NA	NA	NA	NA	NA	NA	NA	NA	NA	NA	NA	29	-192	2.3979	NA	NA	NA	NA	NA	NA	none
Novel_miR1513a-5p|Novel_miR1513b	21|21	Gm04	23997605	23997820	24	No	No	No	NA	NA	NA	NA	NA	NA	NA	NA	NA	NA	NA	NA	27	-144	1.60944	NA	NA	NA	NA	NA	NA	NA	NA	NA	none
Novel_miR1513a-5p|Novel_miR1513b	21|21	Gm04	23997599	23997892	21	No	No	No	NA	NA	NA	29	-189	6.86797	NA	NA	NA	NA	NA	NA	NA	NA	NA	NA	NA	NA	NA	NA	NA	NA	NA	NA	none
Novel_miR1513a-5p|Novel_miR1513b	21|21	Gm04	24076964	24077539	24	No	No	No	67	-336	5.66643	NA	NA	NA	NA	NA	NA	NA	NA	NA	NA	NA	NA	NA	NA	NA	NA	NA	NA	NA	NA	NA	none
Novel_miR1513a-5p|Novel_miR1513b	21|21	Gm05	12685375	12685584	21	No	No	No	NA	NA	NA	NA	NA	NA	20	-210	1.60944	NA	NA	NA	NA	NA	NA	NA	NA	NA	NA	NA	NA	NA	NA	NA	none
Novel_miR1513a-5p|Novel_miR1513b	21|21	Gm08	29582316	29582579	24	No	No	No	NA	NA	NA	NA	NA	NA	NA	NA	NA	NA	NA	NA	NA	NA	NA	15	288	1.79176	NA	NA	NA	NA	NA	NA	none
Novel_miR1513a-5p|Novel_miR1513b	21|21	Gm18	42659139	42659642	24	No	No	No	68	-312	5.1299	NA	NA	NA	NA	NA	NA	NA	NA	NA	NA	NA	NA	NA	NA	NA	NA	NA	NA	NA	NA	NA	none
Novel_miR1513a-5p|Novel_miR1513b	21|21	Gm20	21428071	21428262	24	No	No	No	NA	NA	NA	NA	NA	NA	NA	NA	NA	NA	NA	NA	NA	NA	NA	NA	NA	NA	9	-216	1.79176	NA	NA	NA	none
Novel_miR1515a|Novel_miR1515b	22|22	Gm01	31943506	31944057	24	No	No	No	124	312	5.03695	NA	NA	NA	NA	NA	NA	NA	NA	NA	NA	NA	NA	NA	NA	NA	NA	NA	NA	NA	NA	NA	none
Novel_miR1515a|Novel_miR1515b	22|22	Gm04	10832227	10832436	21	No	No	No	NA	NA	NA	NA	NA	NA	25	42	3.89182	NA	NA	NA	NA	NA	NA	NA	NA	NA	NA	NA	NA	NA	NA	NA	none
Novel_miR1515a|Novel_miR1515b	22|22	Gm05	18937778	18938233	24	No	No	No	92	288	14.8885	NA	NA	NA	NA	NA	NA	72	288	4.79579	NA	NA	NA	NA	NA	NA	NA	NA	NA	NA	NA	NA	none
Novel_miR1515a|Novel_miR1515b	22|22	Gm11	28655119	28655412	21	No	No	No	NA	NA	NA	NA	NA	NA	46	84	3.58352	NA	NA	NA	NA	NA	NA	NA	NA	NA	NA	NA	NA	NA	NA	NA	none
Novel_miR1515a|Novel_miR1515b	22|22	Gm11	28655281	28655544	24	No	No	No	NA	NA	NA	29	-48	5.69036	NA	NA	NA	NA	NA	NA	NA	NA	NA	NA	NA	NA	NA	NA	NA	NA	NA	NA	none
Novel_miR1515a|Novel_miR1515b	22|22	Gm12	5860529	5860840	24	Glyma12g08131.1	No	No	NA	NA	NA	NA	NA	NA	32	-120	4.39445	NA	NA	NA	NA	NA	NA	NA	NA	NA	NA	NA	NA	NA	NA	NA	GATA transcription factor 11
Novel_miR1515a|Novel_miR1515b	22|22	Gm17	16010537	16010746	21	No	No	No	NA	NA	NA	NA	NA	NA	NA	NA	NA	NA	NA	NA	NA	NA	NA	15	105	2.19722	NA	NA	NA	NA	NA	NA	none
Novel_miR1515a|Novel_miR1515b	22|22	Gm20	27032023	27032334	24	No	No	No	NA	NA	NA	NA	NA	NA	NA	NA	NA	44	288	4.39445	NA	NA	NA	NA	NA	NA	NA	NA	NA	NA	NA	NA	none
Novel_miR1516a-3p	21	Gm01	20727560	20727751	24	No	No	No	NA	NA	NA	NA	NA	NA	NA	NA	NA	NA	NA	NA	NA	NA	NA	NA	NA	NA	18	144	1.60944	NA	NA	NA	none
Novel_miR1516a-3p	21	Gm01	43586238	43586405	21	No	No	No	NA	NA	NA	NA	NA	NA	5	189	1.60944	NA	NA	NA	NA	NA	NA	NA	NA	NA	NA	NA	NA	NA	NA	NA	none
Novel_miR1516a-3p	21	Gm03	22501067	22501258	24	No	No	No	NA	NA	NA	NA	NA	NA	NA	NA	NA	13	216	1.79176	NA	NA	NA	NA	NA	NA	NA	NA	NA	NA	NA	NA	none
Novel_miR1516a-3p	21	Gm05	25509919	25510107	21	No	No	No	NA	NA	NA	NA	NA	NA	NA	NA	NA	NA	NA	NA	18	252	1.60944	NA	NA	NA	NA	NA	NA	NA	NA	NA	none
Novel_miR1516a-3p	21	Gm05	25509847	25510062	24	No	No	No	NA	NA	NA	NA	NA	NA	41	312	2.07944	NA	NA	NA	NA	NA	NA	NA	NA	NA	NA	NA	NA	NA	NA	NA	none
Novel_miR1516a-3p	21	Gm08	34235943	34236278	24	No	No	No	31	264	6.93147	NA	NA	NA	NA	NA	NA	NA	NA	NA	NA	NA	NA	NA	NA	NA	23	264	2.56495	NA	NA	NA	none
Novel_miR1516a-3p	21	Gm09	13012979	13013194	24	No	No	No	NA	NA	NA	NA	NA	NA	33	0	1.60944	NA	NA	NA	NA	NA	NA	NA	NA	NA	NA	NA	NA	NA	NA	NA	none
Novel_miR1516a-3p	21	Gm18	18947965	18948132	21	No	No	No	NA	NA	NA	NA	NA	NA	24	231	1.60944	NA	NA	NA	NA	NA	NA	NA	NA	NA	NA	NA	NA	NA	NA	NA	none
Novel_miR1516a-3p	21	Gm20	5591917	5592276	24	No	No	No	32	216	6.86797	NA	NA	NA	14	216	1.60944	NA	NA	NA	NA	NA	NA	NA	NA	NA	NA	NA	NA	NA	NA	NA	none
Novel_miR1516a-5p	23	Gm03	15817847	15818035	21	No	No	No	15	-105	2.48491	NA	NA	NA	NA	NA	NA	NA	NA	NA	NA	NA	NA	NA	NA	NA	NA	NA	NA	NA	NA	NA	none
Novel_miR1516a-5p	23	Gm07	21699083	21699250	21	No	No	No	NA	NA	NA	NA	NA	NA	NA	NA	NA	NA	NA	NA	NA	NA	NA	NA	NA	NA	20	-189	1.60944	NA	NA	NA	none
Novel_miR1516a-5p	23	Gm10	32597177	32597368	24	No	No	No	NA	NA	NA	NA	NA	NA	NA	NA	NA	NA	NA	NA	NA	NA	NA	NA	NA	NA	14	-168	2.48491	NA	NA	NA	none
Novel_miR1516a-5p	23	Gm10	25963482	25963796	21	No	No	No	NA	NA	NA	NA	NA	NA	NA	NA	NA	NA	NA	NA	22	-126	1.94591	NA	NA	NA	39	-126	1.60944	NA	NA	NA	none
Novel_miR1516a-5p	23	Gm12	18236178	18236417	24	No	No	No	NA	NA	NA	NA	NA	NA	35	240	1.79176	NA	NA	NA	NA	NA	NA	NA	NA	NA	NA	NA	NA	NA	NA	NA	none
Novel_miR1516a-5p	23	Gm15	19726758	19727069	24	No	No	No	NA	NA	NA	42	240	5.99146	NA	NA	NA	NA	NA	NA	NA	NA	NA	NA	NA	NA	NA	NA	NA	NA	NA	NA	none
Novel_miR1516a-5p	23	Gm18	48219281	48219568	24	No	No	No	NA	NA	NA	NA	NA	NA	NA	NA	NA	NA	NA	NA	8	144	1.60944	NA	NA	NA	NA	NA	NA	NA	NA	NA	none
Novel_miR1516a-5p	23	Gm20	10104604	10104867	24	No	No	No	NA	NA	NA	25	240	2.94444	NA	NA	NA	NA	NA	NA	NA	NA	NA	NA	NA	NA	NA	NA	NA	NA	NA	NA	none
Novel_miR1516b	21	Gm13	4711303	4711854	24	Glyma13g04390.1	No	No	96	-168	6.18208	NA	NA	NA	NA	NA	NA	NA	NA	NA	NA	NA	NA	NA	NA	NA	NA	NA	NA	NA	NA	NA	AMP deaminase, putative / myoadenylate deaminase, putative
Novel_miR1516d	21	Gm12	35029790	35030062	21	No	No	No	NA	NA	NA	NA	NA	NA	NA	NA	NA	38	210	1.60944	NA	NA	NA	NA	NA	NA	47	210	2.19722	NA	NA	NA	none
Novel_miR1517	24	Gm01	53269272	53269535	24	No	No	No	NA	NA	NA	NA	NA	NA	17	240	2.07944	NA	NA	NA	NA	NA	NA	NA	NA	NA	NA	NA	NA	NA	NA	NA	none
Novel_miR1517	24	Gm04	42087306	42087521	24	No	No	No	11	24	1.94591	NA	NA	NA	NA	NA	NA	NA	NA	NA	NA	NA	NA	NA	NA	NA	NA	NA	NA	NA	NA	NA	none
Novel_miR1517	24	Gm04	12179049	12179264	24	No	No	No	12	-216	1.79176	NA	NA	NA	NA	NA	NA	NA	NA	NA	NA	NA	NA	NA	NA	NA	NA	NA	NA	NA	NA	NA	none
Novel_miR1517	24	Gm06	9302653	9302844	24	Glyma06g12080.2	No	No	26	24	1.60944	NA	NA	NA	NA	NA	NA	NA	NA	NA	NA	NA	NA	NA	NA	NA	NA	NA	NA	NA	NA	NA	PDI-like 1-1
Novel_miR1517	24	Gm07	18167023	18167262	24	No	No	No	14	48	1.60944	NA	NA	NA	NA	NA	NA	NA	NA	NA	NA	NA	NA	NA	NA	NA	NA	NA	NA	NA	NA	NA	none
Novel_miR1517	24	Gm10	40903856	40904095	24	No	No	No	NA	NA	NA	NA	NA	NA	12	-264	1.79176	NA	NA	NA	NA	NA	NA	NA	NA	NA	NA	NA	NA	NA	NA	NA	none
Novel_miR1517	24	Gm16	27731334	27731549	24	No	No	No	9	0	1.60944	NA	NA	NA	NA	NA	NA	NA	NA	NA	NA	NA	NA	NA	NA	NA	NA	NA	NA	NA	NA	NA	none
Novel_miR1517	24	Gm18	528502	528693	24	Glyma18g01075.1	No	No	NA	NA	NA	NA	NA	NA	18	-240	1.94591	NA	NA	NA	NA	NA	NA	NA	NA	NA	NA	NA	NA	NA	NA	NA	Nuclear pore complex protein
Novel_miR1518	21	Gm01	37364276	37364569	21	No	No	No	NA	NA	NA	NA	NA	NA	NA	NA	NA	NA	NA	NA	NA	NA	NA	19	-126	3.89182	NA	NA	NA	NA	NA	NA	none
Novel_miR1518	21	Gm03	47151475	47151738	24	No	No	No	NA	NA	NA	NA	NA	NA	NA	NA	NA	NA	NA	NA	NA	NA	NA	61	-168	2.63906	NA	NA	NA	NA	NA	NA	none
Novel_miR1518	21	Gm03	47150972	47151259	24	No	No	No	NA	NA	NA	NA	NA	NA	29	336	1.79176	NA	NA	NA	NA	NA	NA	NA	NA	NA	NA	NA	NA	NA	NA	NA	none
Novel_miR1518	21	Gm04	39844036	39844467	24	No	No	No	NA	NA	NA	NA	NA	NA	NA	NA	NA	NA	NA	NA	NA	NA	NA	NA	NA	NA	NA	NA	NA	64	432	6.90776	none
Novel_miR1518	21	Gm08	36510024	36510311	24	No	No	No	NA	NA	NA	NA	NA	NA	40	336	1.60944	NA	NA	NA	NA	NA	NA	NA	NA	NA	NA	NA	NA	NA	NA	NA	none
Novel_miR1518	21	Gm08	17781843	17782130	24	No	No	No	NA	NA	NA	NA	NA	NA	41	336	1.79176	NA	NA	NA	NA	NA	NA	NA	NA	NA	NA	NA	NA	NA	NA	NA	none
Novel_miR1518	21	Gm08	35694590	35694841	21	No	No	No	NA	NA	NA	NA	NA	NA	NA	NA	NA	31	315	1.60944	NA	NA	NA	NA	NA	NA	NA	NA	NA	NA	NA	NA	none
Novel_miR1518	21	Gm09	25226773	25227060	24	No	No	No	32	288	2.83321	NA	NA	NA	22	288	1.60944	NA	NA	NA	NA	NA	NA	NA	NA	NA	31	288	1.94591	NA	NA	NA	none
Novel_miR1518	21	Gm10	6705606	6705869	24	No	No	No	NA	NA	NA	NA	NA	NA	NA	NA	NA	NA	NA	NA	NA	NA	NA	48	-144	1.94591	NA	NA	NA	NA	NA	NA	none
Novel_miR1518	21	Gm10	6705579	6705788	21	No	No	No	NA	NA	NA	NA	NA	NA	NA	NA	NA	NA	NA	NA	NA	NA	NA	27	-105	2.07944	NA	NA	NA	NA	NA	NA	none
Novel_miR1518	21	Gm18	33688098	33688337	24	No	No	No	NA	NA	NA	NA	NA	NA	NA	NA	NA	NA	NA	NA	NA	NA	NA	NA	NA	NA	NA	NA	NA	12	-24	1.79176	none
Novel_miR1518	21	Gm19	33262045	33262260	24	No	No	No	NA	NA	NA	NA	NA	NA	NA	NA	NA	NA	NA	NA	NA	NA	NA	56	-216	2.63906	NA	NA	NA	NA	NA	NA	none
Novel_miR1518	21	Gm19	33261925	33262239	21	No	No	No	17	-126	2.07944	NA	NA	NA	NA	NA	NA	NA	NA	NA	NA	NA	NA	40	-126	4.39445	NA	NA	NA	NA	NA	NA	none
Novel_miR1518	21	Gm20	23421426	23421740	21	No	No	No	NA	NA	NA	NA	NA	NA	NA	NA	NA	NA	NA	NA	NA	NA	NA	14	273	3.89182	NA	NA	NA	NA	NA	NA	none
Novel_miR1518|Novel_miR1518	21|21	Gm03	45191386	45191616	21	No	No	No	20	-126	1.94591	NA	NA	NA	NA	NA	NA	NA	NA	NA	NA	NA	NA	NA	NA	NA	NA	NA	NA	NA	NA	NA	none
Novel_miR1519	22	Gm04	6903917	6904276	24	Glyma04g08770.1	No	No	NA	NA	NA	NA	NA	NA	NA	NA	NA	NA	NA	NA	NA	NA	NA	NA	NA	NA	54	192	2.3979	NA	NA	NA	Major facilitator superfamily protein
Novel_miR1519	22	Gm05	29462781	29463092	24	No	No	No	55	168	3.66356	NA	NA	NA	NA	NA	NA	NA	NA	NA	NA	NA	NA	NA	NA	NA	NA	NA	NA	NA	NA	NA	none
Novel_miR1519	22	Gm05	12982601	12982864	24	Glyma05g12770.1	No	No	27	192	2.07944	NA	NA	NA	NA	NA	NA	NA	NA	NA	NA	NA	NA	NA	NA	NA	NA	NA	NA	NA	NA	NA	flavonol synthase 1
Novel_miR1519	22	Gm06	30661986	30662201	24	No	No	No	NA	NA	NA	NA	NA	NA	NA	NA	NA	NA	NA	NA	NA	NA	NA	29	24	2.19722	NA	NA	NA	NA	NA	NA	none
Novel_miR1519	22	Gm06	34797592	34797807	24	No	No	No	NA	NA	NA	NA	NA	NA	NA	NA	NA	NA	NA	NA	NA	NA	NA	49	96	1.60944	NA	NA	NA	NA	NA	NA	none
Novel_miR1519	22	Gm07	11608958	11609173	24	No	No	No	NA	NA	NA	NA	NA	NA	NA	NA	NA	NA	NA	NA	NA	NA	NA	36	24	3.93183	NA	NA	NA	NA	NA	NA	none
Novel_miR1519	22	Gm07	19542687	19542878	24	No	No	No	NA	NA	NA	NA	NA	NA	NA	NA	NA	NA	NA	NA	NA	NA	NA	45	24	4.18965	NA	NA	NA	NA	NA	NA	none
Novel_miR1519	22	Gm09	9716908	9717219	24	No	No	Yes	NA	NA	NA	NA	NA	NA	NA	NA	NA	NA	NA	NA	NA	NA	NA	65	-120	7.45472	NA	NA	NA	NA	NA	NA	none		Glyma12g28470.3_Glyma12g28470.7
Novel_miR1519	22	Gm12	31688743	31688958	24	Glyma12g28470.8	Overlap	Yes	NA	NA	NA	NA	NA	NA	NA	NA	NA	37	-240	1.60944	NA	NA	NA	NA	NA	NA	36	-240	1.94591	NA	NA	NA	Phospholipid/glycerol acyltransferase family protein		Glyma12g28470.3_Glyma12g28470.7
Novel_miR1519	22	Gm14	42477262	42477429	21	No	No	No	NA	NA	NA	NA	NA	NA	NA	NA	NA	NA	NA	NA	NA	NA	NA	8	21	1.60944	NA	NA	NA	NA	NA	NA	none
Novel_miR1519	22	Gm17	9059137	9059448	24	No	No	No	45	216	2.63906	NA	NA	NA	NA	NA	NA	NA	NA	NA	NA	NA	NA	NA	NA	NA	NA	NA	NA	NA	NA	NA	none
Novel_miR1519	22	Gm18	57757214	57757429	24	No	No	No	29	168	2.48491	NA	NA	NA	NA	NA	NA	NA	NA	NA	NA	NA	NA	NA	NA	NA	NA	NA	NA	NA	NA	NA	none
Novel_miR1519	22	Gm18	46648299	46648538	24	No	No	No	NA	NA	NA	NA	NA	NA	33	312	1.60944	NA	NA	NA	NA	NA	NA	NA	NA	NA	NA	NA	NA	NA	NA	NA	none
Novel_miR1519	22	Gm18	46648707	46648916	21	No	No	Yes	NA	NA	NA	NA	NA	NA	NA	NA	NA	NA	NA	NA	NA	NA	NA	34	-84	2.19722	NA	NA	NA	NA	NA	NA	none
Novel_miR1519	22	Gm18	48231949	48233271	24	No	No	Yes	184	-1131	5.54518	NA	NA	NA	69	-1131	1.60944	NA	NA	NA	74	-1131	4.60517	59	120	3.78419	NA	NA	NA	NA	NA	NA	none		Glyma12g28470.3_Glyma12g28470.7
Novel_miR1520a	23	Gm04	9497477	9497774	24	No	No	No	NA	NA	NA	NA	NA	NA	30	0	5.99146	29	27	1.60944	NA	NA	NA	12	-7	2.19722	NA	NA	NA	NA	NA	NA	none
Novel_miR1520a	23	Gm14	2335647	2335814	21	No	No	Yes	NA	NA	NA	NA	NA	NA	19	-63	2.30259	NA	NA	NA	NA	NA	NA	NA	NA	NA	NA	NA	NA	NA	NA	NA	none	yes
Novel_miR1520a|Novel_miR1520j	23|24	Gm02	7065260	7065643	24	No	No	No	49	-49	5.27811	NA	NA	NA	49	-48	5.1299	NA	NA	NA	NA	NA	NA	NA	NA	NA	NA	NA	NA	NA	NA	NA	none
Novel_miR1520b	23	Gm01	49231601	49231888	24	No	No	No	NA	NA	NA	NA	NA	NA	NA	NA	NA	24	96	1.60944	NA	NA	NA	NA	NA	NA	NA	NA	NA	NA	NA	NA	none
Novel_miR1520b	23	Gm01	48637275	48637730	24	No	No	No	52	-40	7.91717	16	-48	2.07944	NA	NA	NA	NA	NA	NA	NA	NA	NA	32	-56	3.49651	31	-40	3.89182	NA	NA	NA	none
Novel_miR1520b	23	Gm06	9338497	9338880	24	Glyma06g12120.1	No	No	NA	NA	NA	NA	NA	NA	58	-48	9.21034	NA	NA	NA	NA	NA	NA	NA	NA	NA	NA	NA	NA	NA	NA	NA	IAA-leucine resistant (ILR)-like gene 6
Novel_miR1520b	23	Gm12	15848721	15848888	21	No	No	No	NA	NA	NA	NA	NA	NA	16	-84	2.30259	NA	NA	NA	NA	NA	NA	NA	NA	NA	NA	NA	NA	NA	NA	NA	none
Novel_miR1520b	23	Gm16	26705346	26705705	24	No	No	No	37	48	1.79176	NA	NA	NA	NA	NA	NA	NA	NA	NA	NA	NA	NA	NA	NA	NA	NA	NA	NA	NA	NA	NA	none
Novel_miR1520b	23	Gm19	37497474	37497737	24	No	No	No	NA	NA	NA	NA	NA	NA	NA	NA	NA	NA	NA	NA	NA	NA	NA	32	120	1.79176	NA	NA	NA	NA	NA	NA	none
Novel_miR1520b	23	Gm19	27512249	27512479	21	Glyma19g22590.1	No	No	5	-84	1.60944	NA	NA	NA	NA	NA	NA	NA	NA	NA	NA	NA	NA	NA	NA	NA	NA	NA	NA	NA	NA	NA	lysine histidine transporter 1
Novel_miR1520c	23	Gm06	39216392	39216601	21	No	No	No	NA	NA	NA	NA	NA	NA	NA	NA	NA	NA	NA	NA	NA	NA	NA	NA	NA	NA	19	-42	2.63906	NA	NA	NA	none
Novel_miR1520c	23	Gm06	41352430	41352789	24	No	No	No	NA	NA	NA	NA	NA	NA	NA	NA	NA	38	48	3.89182	NA	NA	NA	NA	NA	NA	NA	NA	NA	NA	NA	NA	none
Novel_miR1520c	23	Gm07	5871856	5872086	21	No	No	No	NA	NA	NA	NA	NA	NA	18	-126	1.60944	NA	NA	NA	NA	NA	NA	NA	NA	NA	NA	NA	NA	NA	NA	NA	none
Novel_miR1520c	23	Gm07	37483795	37484025	21	No	No	No	NA	NA	NA	NA	NA	NA	NA	NA	NA	NA	NA	NA	NA	NA	NA	NA	NA	NA	23	-21	2.3979	NA	NA	NA	none
Novel_miR1520c	23	Gm07	40815773	40816132	24	No	No	No	48	96	2.3979	NA	NA	NA	NA	NA	NA	NA	NA	NA	NA	NA	NA	NA	NA	NA	NA	NA	NA	NA	NA	NA	none
Novel_miR1520c	23	Gm10	35577738	35577996	21	No	No	No	NA	NA	NA	NA	NA	NA	NA	NA	NA	NA	NA	NA	NA	NA	NA	15	-49	2.30259	22	-42	2.3979	NA	NA	NA	none
Novel_miR1520c	23	Gm10	19666957	19667187	21	No	No	No	NA	NA	NA	NA	NA	NA	NA	NA	NA	NA	NA	NA	24	-21	1.79176	NA	NA	NA	NA	NA	NA	NA	NA	NA	none
Novel_miR1520c	23	Gm10	19666875	19667210	24	No	No	No	NA	NA	NA	NA	NA	NA	NA	NA	NA	NA	NA	NA	NA	NA	NA	NA	NA	NA	52	48	1.60944	NA	NA	NA	none
Novel_miR1520c	23	Gm11	35199089	35199280	24	No	No	No	NA	NA	NA	NA	NA	NA	NA	NA	NA	NA	NA	NA	NA	NA	NA	22	72	1.79176	NA	NA	NA	NA	NA	NA	none
Novel_miR1520c	23	Gm15	1569166	1569597	24	No	No	No	39	144	8.31777	NA	NA	NA	NA	NA	NA	NA	NA	NA	NA	NA	NA	NA	NA	NA	NA	NA	NA	NA	NA	NA	none
Novel_miR1520c	23	Gm16	26974885	26975094	21	No	No	No	NA	NA	NA	NA	NA	NA	NA	NA	NA	NA	NA	NA	NA	NA	NA	NA	NA	NA	21	-42	2.77259	NA	NA	NA	none
Novel_miR1520c	23	Gm17	36748549	36748740	24	No	No	No	NA	NA	NA	5	72	1.60944	NA	NA	NA	NA	NA	NA	NA	NA	NA	NA	NA	NA	NA	NA	NA	NA	NA	NA	none
Novel_miR1520c	23	Gm18	58205061	58205372	24	No	No	No	NA	NA	NA	NA	NA	NA	NA	NA	NA	NA	NA	NA	NA	NA	NA	NA	NA	NA	NA	NA	NA	22	-24	2.07944	none
Novel_miR1520c	23	Gm19	3738085	3738357	21	No	No	No	NA	NA	NA	NA	NA	NA	NA	NA	NA	17	5	2.07944	NA	NA	NA	NA	NA	NA	21	42	2.63906	NA	NA	NA	none
Novel_miR1520d	22	Gm08	14971310	14971645	24	Glyma08g19840.2	No	No	NA	NA	NA	NA	NA	NA	NA	NA	NA	NA	NA	NA	NA	NA	NA	NA	NA	NA	NA	NA	NA	45	-48	5.1299	emp24/gp25L/p24 family/GOLD family protein
Novel_miR1520d	22	Gm10	1740632	1740895	24	No	No	No	NA	NA	NA	NA	NA	NA	33	0	1.79176	NA	NA	NA	NA	NA	NA	NA	NA	NA	NA	NA	NA	NA	NA	NA	none
Novel_miR1520d	22	Gm18	6790099	6790410	24	No	No	No	NA	NA	NA	NA	NA	NA	20	48	1.60944	NA	NA	NA	NA	NA	NA	NA	NA	NA	NA	NA	NA	NA	NA	NA	none
Novel_miR1520d|Novel_miR1520f|Novel_miR1520g	22|24|24	Gm05	10829127	10829414	24	No	No	No	NA	NA	NA	NA	NA	NA	NA	NA	NA	41	72	1.79176	NA	NA	NA	NA	NA	NA	NA	NA	NA	NA	NA	NA	none
Novel_miR1520d|Novel_miR1520f|Novel_miR1520g	22|24|24	Gm08	13567115	13567408	21	No	No	No	NA	NA	NA	NA	NA	NA	22	84	3.21888	NA	NA	NA	NA	NA	NA	NA	NA	NA	NA	NA	NA	NA	NA	NA	none
Novel_miR1520d|Novel_miR1520f|Novel_miR1520g	22|24|24	Gm16	29923777	29924064	24	Glyma16g25795.2	No	No	NA	NA	NA	NA	NA	NA	NA	NA	NA	NA	NA	NA	NA	NA	NA	NA	NA	NA	NA	NA	NA	18	96	2.19722	nucleic acid binding;sequence-specific DNA binding transcription factors;zinc ion binding
Novel_miR1520e	24	Gm02	13665257	13665598	24	No	No	Yes	NA	NA	NA	NA	NA	NA	32	18	1.60944	37	24	4.39445	NA	NA	NA	NA	NA	NA	32	24	2.07944	NA	NA	NA	none	yes
Novel_miR1520e	24	Gm02	13911617	13911952	24	No	No	Yes	NA	NA	NA	NA	NA	NA	NA	NA	NA	NA	NA	NA	42	0	3.58352	NA	NA	NA	NA	NA	NA	NA	NA	NA	none	yes
Novel_miR1520e	24	Gm02	11875649	11875936	24	No	No	No	NA	NA	NA	NA	NA	NA	NA	NA	NA	33	-120	1.60944	NA	NA	NA	NA	NA	NA	NA	NA	NA	NA	NA	NA	none
Novel_miR1520e	24	Gm03	39978135	39978350	24	No	No	No	NA	NA	NA	18	-72	3.13549	NA	NA	NA	NA	NA	NA	NA	NA	NA	NA	NA	NA	NA	NA	NA	NA	NA	NA	none
Novel_miR1520e	24	Gm03	39025940	39026227	24	No	No	No	39	48	1.60944	NA	NA	NA	NA	NA	NA	NA	NA	NA	NA	NA	NA	NA	NA	NA	NA	NA	NA	NA	NA	NA	none
Novel_miR1520e	24	Gm04	717861	718052	24	No	No	No	NA	NA	NA	15	-24	3.55535	NA	NA	NA	NA	NA	NA	NA	NA	NA	NA	NA	NA	NA	NA	NA	NA	NA	NA	none
Novel_miR1520e	24	Gm05	17415735	17416046	24	No	No	No	26	96	1.60944	NA	NA	NA	NA	NA	NA	NA	NA	NA	NA	NA	NA	NA	NA	NA	NA	NA	NA	NA	NA	NA	none
Novel_miR1520e	24	Gm06	1485114	1485386	21	No	No	No	NA	NA	NA	NA	NA	NA	22	63	1.79176	NA	NA	NA	NA	NA	NA	NA	NA	NA	NA	NA	NA	NA	NA	NA	none
Novel_miR1520e	24	Gm06	478803	479033	21	No	No	No	NA	NA	NA	NA	NA	NA	NA	NA	NA	NA	NA	NA	NA	NA	NA	5	-105	1.60944	NA	NA	NA	NA	NA	NA	none
Novel_miR1520e	24	Gm06	39216408	39216623	24	No	No	No	NA	NA	NA	NA	NA	NA	NA	NA	NA	30	-72	2.77259	NA	NA	NA	NA	NA	NA	NA	NA	NA	NA	NA	NA	none
Novel_miR1520e	24	Gm11	35249864	35250151	24	No	No	No	NA	NA	NA	NA	NA	NA	NA	NA	NA	NA	NA	NA	NA	NA	NA	18	-72	1.94591	NA	NA	NA	NA	NA	NA	none
Novel_miR1520e	24	Gm11	12033425	12033616	24	No	No	No	NA	NA	NA	NA	NA	NA	NA	NA	NA	NA	NA	NA	NA	NA	NA	27	48	3.04452	NA	NA	NA	NA	NA	NA	none
Novel_miR1520e	24	Gm11	5124089	5124400	24	Glyma11g07300.3	No	No	29	92	1.79176	NA	NA	NA	NA	NA	NA	NA	NA	NA	NA	NA	NA	35	96	1.60944	NA	NA	NA	NA	NA	NA	Vacuolar sorting protein 39
Novel_miR1520e	24	Gm11	18519415	18519678	24	No	No	No	NA	NA	NA	NA	NA	NA	NA	NA	NA	NA	NA	NA	NA	NA	NA	NA	NA	NA	17	24	1.79176	NA	NA	NA	none
Novel_miR1520e	24	Gm11	12033443	12033717	21	No	No	No	NA	NA	NA	NA	NA	NA	NA	NA	NA	10	-42	1.79176	8	-44	1.60944	9	-42	2.07944	NA	NA	NA	NA	NA	NA	none
Novel_miR1520e	24	Gm13	37680329	37680601	21	No	No	No	NA	NA	NA	NA	NA	NA	NA	NA	NA	NA	NA	NA	NA	NA	NA	17	63	1.60944	NA	NA	NA	NA	NA	NA	none
Novel_miR1520e	24	Gm13	22181351	22181655	24	No	No	No	21	120	2.07944	NA	NA	NA	NA	NA	NA	NA	NA	NA	NA	NA	NA	NA	NA	NA	NA	NA	NA	6	127	2.3979	none
Novel_miR1520e	24	Gm14	2335624	2335863	24	No	No	No	NA	NA	NA	NA	NA	NA	NA	NA	NA	26	-48	1.60944	NA	NA	NA	NA	NA	NA	NA	NA	NA	NA	NA	NA	none
Novel_miR1520e	24	Gm16	13934620	13934811	24	No	No	No	NA	NA	NA	13	72	2.3979	NA	NA	NA	NA	NA	NA	NA	NA	NA	NA	NA	NA	NA	NA	NA	NA	NA	NA	none
Novel_miR1520e	24	Gm18	52686304	52686615	24	No	No	No	49	48	2.48491	19	48	2.30259	NA	NA	NA	NA	NA	NA	NA	NA	NA	34	48	2.83321	NA	NA	NA	NA	NA	NA	none
Novel_miR1520e	24	Gm20	40641528	40641863	24	No	No	Yes	NA	NA	NA	NA	NA	NA	NA	NA	NA	54	0	4.15888	NA	NA	NA	NA	NA	NA	NA	NA	NA	NA	NA	NA	none	yes
Novel_miR1520e	24	Gm20	40641669	40641836	21	No	No	No	NA	NA	NA	NA	NA	NA	NA	NA	NA	NA	NA	NA	8	-105	1.60944	NA	NA	NA	NA	NA	NA	NA	NA	NA	none
Novel_miR1520h	24	Gm04	43416243	43416506	24	No	No	No	NA	NA	NA	NA	NA	NA	38	144	1.60944	NA	NA	NA	NA	NA	NA	NA	NA	NA	NA	NA	NA	NA	NA	NA	none
Novel_miR1520h	24	Gm12	2975730	2976044	21	No	No	No	NA	NA	NA	NA	NA	NA	36	21	2.77259	NA	NA	NA	NA	NA	NA	NA	NA	NA	NA	NA	NA	NA	NA	NA	none
Novel_miR1520i	24	Gm02	42636675	42637148	24	No	No	No	27	-42	1.94591	NA	NA	NA	NA	NA	NA	41	-48	3.89182	39	-48	3.58352	NA	NA	NA	NA	NA	NA	NA	NA	NA	none
Novel_miR1520i	24	Gm12	32751882	32752217	24	Glyma12g29330.1	No	No	43	-24	9.52435	NA	NA	NA	NA	NA	NA	NA	NA	NA	NA	NA	NA	NA	NA	NA	NA	NA	NA	NA	NA	NA	Seven transmembrane MLO family protein
Novel_miR1520i	24	Gm13	42143700	42144035	24	No	No	No	NA	NA	NA	NA	NA	NA	NA	NA	NA	NA	NA	NA	42	0	3.58352	NA	NA	NA	NA	NA	NA	NA	NA	NA	none
Novel_miR1520i	24	Gm17	11550192	11550503	24	Glyma17g14786.1	No	No	NA	NA	NA	NA	NA	NA	44	0	4.15888	NA	NA	NA	NA	NA	NA	NA	NA	NA	NA	NA	NA	NA	NA	NA	adenine phosphoribosyl transferase 4
Novel_miR1520j	24	Gm01	9996636	9996995	24	No	No	No	40	-46	1.94591	NA	NA	NA	NA	NA	NA	NA	NA	NA	NA	NA	NA	NA	NA	NA	23	-48	6.59167	NA	NA	NA	none
Novel_miR1520j	24	Gm03	7148446	7148637	24	Glyma03g06854.1	No	No	NA	NA	NA	NA	NA	NA	14	72	1.60944	NA	NA	NA	NA	NA	NA	NA	NA	NA	NA	NA	NA	NA	NA	NA	Disease resistance protein (TIR-NBS-LRR class) family
Novel_miR1520j	24	Gm04	47947555	47947842	24	No	No	No	NA	NA	NA	NA	NA	NA	NA	NA	NA	NA	NA	NA	NA	NA	NA	NA	NA	NA	23	72	1.60944	NA	NA	NA	none
Novel_miR1520j	24	Gm10	35577705	35577944	24	No	No	Yes	NA	NA	NA	21	0	2.19722	NA	NA	NA	NA	NA	NA	NA	NA	NA	NA	NA	NA	NA	NA	NA	NA	NA	NA	none	yes	Glyma03g31570.2
Novel_miR1520j	24	Gm10	40694481	40694768	24	No	No	No	28	144	1.79176	NA	NA	NA	NA	NA	NA	NA	NA	NA	NA	NA	NA	NA	NA	NA	NA	NA	NA	NA	NA	NA	none
Novel_miR1520j	24	Gm11	20956251	20956466	24	No	No	No	NA	NA	NA	NA	NA	NA	NA	NA	NA	29	-48	1.79176	NA	NA	NA	NA	NA	NA	NA	NA	NA	NA	NA	NA	none
Novel_miR1520j	24	Gm15	148102	148437	24	Glyma15g00340.1	No	No	NA	NA	NA	NA	NA	NA	NA	NA	NA	NA	NA	NA	NA	NA	NA	28	120	1.94591	NA	NA	NA	NA	NA	NA	autoinhibited Ca(2+)-ATPase 9
Novel_miR1520j	24	Gm16	26974799	26975136	24	No	No	No	NA	NA	NA	19	-14	3.43399	NA	NA	NA	NA	NA	NA	38	-26	1.60944	34	-24	7.1107	NA	NA	NA	NA	NA	NA	none
Novel_miR1520j	24	Gm17	6025713	6026124	24	No	No	No	NA	NA	NA	NA	NA	NA	42	24	1.60944	23	20	3.58352	NA	NA	NA	NA	NA	NA	NA	NA	NA	19	20	2.89037	none
Novel_miR1520j	24	Gm17	18214876	18215211	24	No	No	Yes	NA	NA	NA	NA	NA	NA	NA	NA	NA	NA	NA	NA	NA	NA	NA	32	0	7.16704	NA	NA	NA	NA	NA	NA	none	yes
Novel_miR1520j	24	Gm17	7131316	7131483	21	No	No	No	NA	NA	NA	NA	NA	NA	11	-84	1.60944	NA	NA	NA	NA	NA	NA	NA	NA	NA	NA	NA	NA	NA	NA	NA	none
Novel_miR1520j	24	Gm18	59710654	59710917	24	No	No	Yes	23	-48	1.79176	NA	NA	NA	NA	NA	NA	NA	NA	NA	NA	NA	NA	NA	NA	NA	NA	NA	NA	NA	NA	NA	none
Novel_miR1520j|Novel_miR1520p	24|24	Gm03	39025933	39026184	21	No	No	No	NA	NA	NA	NA	NA	NA	NA	NA	NA	NA	NA	NA	NA	NA	NA	13	63	1.79176	NA	NA	NA	NA	NA	NA	none
Novel_miR1520k|Novel_miR1520l	24|24	Gm13	37680315	37680702	24	No	No	Yes	NA	NA	NA	NA	NA	NA	NA	NA	NA	54	0	3.58352	NA	NA	NA	56	-4	6.23832	NA	NA	NA	NA	NA	NA	none	yes
Novel_miR1520k|Novel_miR1520l|Novel_miR1520m	24|24|24	Gm08	13567114	13567427	24	No	No	No	NA	NA	NA	NA	NA	NA	33	-26	2.19722	NA	NA	NA	NA	NA	NA	NA	NA	NA	NA	NA	NA	20	-24	2.94444	none
Novel_miR1520k|Novel_miR1520l|Novel_miR1520m	24|24|24	Gm18	2311684	2311947	24	No	No	No	NA	NA	NA	NA	NA	NA	NA	NA	NA	NA	NA	NA	NA	NA	NA	NA	NA	NA	18	96	2.19722	NA	NA	NA	none
Novel_miR1520l	24	Gm20	32789661	32789948	24	No	No	No	NA	NA	NA	NA	NA	NA	NA	NA	NA	NA	NA	NA	26	72	3.21888	NA	NA	NA	NA	NA	NA	NA	NA	NA	none
Novel_miR1520m	24	Gm20	11302123	11302311	21	No	No	No	NA	NA	NA	NA	NA	NA	NA	NA	NA	NA	NA	NA	NA	NA	NA	13	-21	2.3979	NA	NA	NA	NA	NA	NA	none
Novel_miR1520o	24	Gm02	43832570	43832884	21	No	No	No	NA	NA	NA	NA	NA	NA	41	-63	2.48491	NA	NA	NA	NA	NA	NA	NA	NA	NA	NA	NA	NA	NA	NA	NA	none
Novel_miR1520o	24	Gm02	42933024	42933191	21	No	No	No	NA	NA	NA	NA	NA	NA	NA	NA	NA	NA	NA	NA	NA	NA	NA	NA	NA	NA	16	-63	2.56495	NA	NA	NA	none
Novel_miR1520o	24	Gm03	38854732	38854995	24	No	No	No	NA	NA	NA	NA	NA	NA	NA	NA	NA	NA	NA	NA	NA	NA	NA	19	0	2.07944	NA	NA	NA	NA	NA	NA	none
Novel_miR1520o	24	Gm04	45741269	45741624	21	No	No	No	NA	NA	NA	NA	NA	NA	58	64	7.19369	NA	NA	NA	NA	NA	NA	NA	NA	NA	33	-63	4.79579	NA	NA	NA	none
Novel_miR1520o	24	Gm05	6662709	6662897	21	No	No	No	NA	NA	NA	NA	NA	NA	NA	NA	NA	18	-42	2.19722	NA	NA	NA	NA	NA	NA	NA	NA	NA	NA	NA	NA	none
Novel_miR1520o	24	Gm06	45574265	45574552	24	Glyma06g42330.1	No	No	NA	NA	NA	21	48	3.55535	NA	NA	NA	NA	NA	NA	NA	NA	NA	NA	NA	NA	NA	NA	NA	NA	NA	NA	Protein kinase superfamily protein
Novel_miR1520o	24	Gm06	4360098	4360313	24	No	No	No	NA	NA	NA	NA	NA	NA	NA	NA	NA	NA	NA	NA	NA	NA	NA	NA	NA	NA	NA	NA	NA	30	-96	4.02535	none
Novel_miR1520o	24	Gm07	37483695	37484030	24	No	No	No	NA	NA	NA	NA	NA	NA	NA	NA	NA	NA	NA	NA	NA	NA	NA	34	0	4.15888	NA	NA	NA	NA	NA	NA	none
Novel_miR1520o	24	Gm14	2455808	2456167	24	Glyma14g03780.1	No	No	37	144	11.8537	NA	NA	NA	NA	NA	NA	NA	NA	NA	NA	NA	NA	NA	NA	NA	12	144	2.19722	NA	NA	NA	chromatin remodeling 5
Novel_miR1520o	24	Gm17	9760993	9761520	24	No	No	No	59	-144	1.94591	NA	NA	NA	NA	NA	NA	NA	NA	NA	NA	NA	NA	NA	NA	NA	NA	NA	NA	NA	NA	NA	none
Novel_miR1520o	24	Gm18	11964003	11964338	24	No	No	No	NA	NA	NA	NA	NA	NA	NA	NA	NA	NA	NA	NA	NA	NA	NA	NA	NA	NA	NA	NA	NA	29	0	4.96981	none
Novel_miR1520o	24	Gm18	8919054	8919245	24	No	No	No	NA	NA	NA	11	72	3.49651	NA	NA	NA	NA	NA	NA	NA	NA	NA	NA	NA	NA	NA	NA	NA	NA	NA	NA	none
Novel_miR1520o	24	Gm20	32398208	32398573	24	No	No	No	NA	NA	NA	NA	NA	NA	NA	NA	NA	NA	NA	NA	19	-6	1.60944	17	-4	3.58352	16	0	1.79176	NA	NA	NA	none
Novel_miR1520p	24	Gm01	3260491	3260850	24	No	No	No	NA	NA	NA	19	-120	2.56495	NA	NA	NA	NA	NA	NA	13	0	1.60944	NA	NA	NA	NA	NA	NA	NA	NA	NA	none
Novel_miR1520p	24	Gm04	43349967	43350239	21	No	No	No	NA	NA	NA	NA	NA	NA	NA	NA	NA	17	42	2.19722	NA	NA	NA	NA	NA	NA	NA	NA	NA	NA	NA	NA	none
Novel_miR1520p	24	Gm06	4178787	4179050	24	No	No	No	NA	NA	NA	NA	NA	NA	21	72	1.60944	NA	NA	NA	NA	NA	NA	NA	NA	NA	NA	NA	NA	NA	NA	NA	none
Novel_miR1520p	24	Gm08	7404767	7405054	24	No	No	No	NA	NA	NA	NA	NA	NA	NA	NA	NA	NA	NA	NA	NA	NA	NA	NA	NA	NA	NA	NA	NA	24	144	4.54329	none
Novel_miR1520p	24	Gm09	37148171	37148410	24	No	No	No	34	144	1.60944	NA	NA	NA	NA	NA	NA	NA	NA	NA	NA	NA	NA	NA	NA	NA	NA	NA	NA	NA	NA	NA	none
Novel_miR1520p	24	Gm10	12712612	12712821	21	No	No	No	NA	NA	NA	NA	NA	NA	26	210	2.3979	NA	NA	NA	NA	NA	NA	NA	NA	NA	NA	NA	NA	NA	NA	NA	none
Novel_miR1520p	24	Gm12	14453351	14453710	24	No	No	No	NA	NA	NA	NA	NA	NA	NA	NA	NA	NA	NA	NA	55	72	3.89182	NA	NA	NA	NA	NA	NA	NA	NA	NA	none
Novel_miR1520p	24	Gm13	41449067	41449354	24	No	No	No	29	168	2.3979	NA	NA	NA	NA	NA	NA	NA	NA	NA	NA	NA	NA	NA	NA	NA	NA	NA	NA	NA	NA	NA	none
Novel_miR1520p	24	Gm15	11898992	11899303	24	No	No	No	NA	NA	NA	NA	NA	NA	NA	NA	NA	NA	NA	NA	35	168	2.07944	NA	NA	NA	NA	NA	NA	NA	NA	NA	none
Novel_miR1520p|Novel_miR1520p	24|24	Gm10	14904419	14904649	21	Glyma10g13201.1	No	No	34	252	3.89182	NA	NA	NA	NA	NA	NA	NA	NA	NA	NA	NA	NA	NA	NA	NA	NA	NA	NA	NA	NA	NA	hAT transposon superfamily
Novel_miR1520q	24	Gm06	44622046	44622503	24	No	No	No	NA	NA	NA	NA	NA	NA	30	-122	2.30259	NA	NA	NA	NA	NA	NA	20	-120	3.89182	NA	NA	NA	NA	NA	NA	none
Novel_miR1521a	20	Gm05	33345059	33345250	24	No	No	No	23	96	1.60944	NA	NA	NA	NA	NA	NA	NA	NA	NA	NA	NA	NA	NA	NA	NA	NA	NA	NA	NA	NA	NA	none
Novel_miR1521a	20	Gm12	11533793	11534008	24	No	No	No	25	-96	2.89037	NA	NA	NA	NA	NA	NA	NA	NA	NA	NA	NA	NA	NA	NA	NA	NA	NA	NA	NA	NA	NA	none
Novel_miR1521a	20	Gm13	31307064	31307375	24	No	No	No	NA	NA	NA	NA	NA	NA	18	-192	1.94591	NA	NA	NA	NA	NA	NA	NA	NA	NA	NA	NA	NA	NA	NA	NA	none
Novel_miR1521a	20	Gm18	44391992	44392351	24	No	No	No	NA	NA	NA	NA	NA	NA	NA	NA	NA	NA	NA	NA	NA	NA	NA	61	312	6.90776	NA	NA	NA	NA	NA	NA	none
Novel_miR1521b	23	Gm04	45741272	45741631	24	No	No	No	NA	NA	NA	NA	NA	NA	NA	NA	NA	43	-24	1.60944	NA	NA	NA	55	120	6.23832	NA	NA	NA	NA	NA	NA	none
Novel_miR1521b	23	Gm07	17862690	17862929	24	No	No	No	NA	NA	NA	NA	NA	NA	NA	NA	NA	32	72	1.60944	NA	NA	NA	NA	NA	NA	NA	NA	NA	NA	NA	NA	none
Novel_miR1521b	23	Gm10	12712591	12712950	24	No	No	No	NA	NA	NA	NA	NA	NA	65	-48	5.54518	NA	NA	NA	NA	NA	NA	NA	NA	NA	NA	NA	NA	NA	NA	NA	none
Novel_miR1521b	23	Gm10	12713018	12713665	24	No	No	No	106	-360	9.27313	NA	NA	NA	NA	NA	NA	NA	NA	NA	NA	NA	NA	NA	NA	NA	NA	NA	NA	NA	NA	NA	none
Novel_miR1521b	23	Gm12	10791004	10791507	24	No	No	No	NA	NA	NA	25	-191	3.04452	79	-48	4.39445	NA	NA	NA	NA	NA	NA	NA	NA	NA	NA	NA	NA	NA	NA	NA	none
Novel_miR1521b	23	Gm15	16669452	16669703	21	No	No	No	NA	NA	NA	NA	NA	NA	30	168	2.30259	NA	NA	NA	NA	NA	NA	NA	NA	NA	NA	NA	NA	NA	NA	NA	none
Novel_miR1521b	23	Gm17	7131287	7131502	24	No	No	No	NA	NA	NA	NA	NA	NA	NA	NA	NA	24	72	3.21888	NA	NA	NA	NA	NA	NA	NA	NA	NA	NA	NA	NA	none
Novel_miR1522	20	Gm09	1837338	1837631	21	Glyma09g02705.2	No	No	NA	NA	NA	NA	NA	NA	NA	NA	NA	NA	NA	NA	52	210	5.83773	NA	NA	NA	NA	NA	NA	NA	NA	NA	SIT4 phosphatase-associated family protein
Novel_miR1522	20	Gm16	19195200	19195535	24	No	No	No	NA	NA	NA	NA	NA	NA	NA	NA	NA	NA	NA	NA	NA	NA	NA	NA	NA	NA	NA	NA	NA	17	336	2.30259	none
Novel_miR1522	20	Gm18	38621052	38621267	24	No	No	No	NA	NA	NA	NA	NA	NA	NA	NA	NA	NA	NA	NA	NA	NA	NA	NA	NA	NA	7	264	2.83321	NA	NA	NA	none
Novel_miR1522	20	Gm18	45588126	45588341	24	No	No	No	13	-48	1.94591	NA	NA	NA	NA	NA	NA	NA	NA	NA	NA	NA	NA	NA	NA	NA	NA	NA	NA	NA	NA	NA	none
Novel_miR1523a	20	Gm01	25624838	25625269	24	No	No	No	NA	NA	NA	NA	NA	NA	71	96	3.89182	NA	NA	NA	NA	NA	NA	NA	NA	NA	NA	NA	NA	NA	NA	NA	none
Novel_miR1523a	20	Gm01	26086539	26086778	24	No	No	No	NA	NA	NA	NA	NA	NA	31	96	1.60944	NA	NA	NA	NA	NA	NA	NA	NA	NA	NA	NA	NA	NA	NA	NA	none
Novel_miR1523a	20	Gm01	13841274	13841609	24	No	No	No	NA	NA	NA	NA	NA	NA	NA	NA	NA	NA	NA	NA	66	216	5.27811	NA	NA	NA	NA	NA	NA	NA	NA	NA	none
Novel_miR1523a	20	Gm03	22010571	22010762	24	No	No	No	30	288	4.84419	NA	NA	NA	NA	NA	NA	NA	NA	NA	NA	NA	NA	NA	NA	NA	NA	NA	NA	NA	NA	NA	none
Novel_miR1523a	20	Gm04	16368368	16368559	24	No	No	No	NA	NA	NA	11	72	3.04452	NA	NA	NA	NA	NA	NA	NA	NA	NA	NA	NA	NA	NA	NA	NA	NA	NA	NA	none
Novel_miR1523a	20	Gm05	18845532	18845723	24	No	No	No	NA	NA	NA	NA	NA	NA	25	96	1.79176	NA	NA	NA	NA	NA	NA	NA	NA	NA	NA	NA	NA	NA	NA	NA	none
Novel_miR1523a	20	Gm06	39664785	39664952	21	No	No	Yes	NA	NA	NA	NA	NA	NA	25	-105	1.79176	NA	NA	NA	NA	NA	NA	NA	NA	NA	NA	NA	NA	NA	NA	NA	none		Glyma02g09780.2
Novel_miR1523a	20	Gm06	18801417	18801689	21	No	No	Yes	NA	NA	NA	29	-147	2.63906	NA	NA	NA	NA	NA	NA	NA	NA	NA	NA	NA	NA	NA	NA	NA	NA	NA	NA	none		Glyma01g22850.1
Novel_miR1523a	20	Gm06	18801378	18801689	24	No	No	Yes	NA	NA	NA	NA	NA	NA	NA	NA	NA	NA	NA	NA	85	-120	2.07944	NA	NA	NA	NA	NA	NA	NA	NA	NA	none		Glyma01g22850.1
Novel_miR1523a	20	Gm06	22479657	22479908	21	No	No	No	NA	NA	NA	NA	NA	NA	NA	NA	NA	NA	NA	NA	NA	NA	NA	23	-21	1.60944	NA	NA	NA	NA	NA	NA	none
Novel_miR1523a	20	Gm06	39664716	39664907	24	No	No	No	NA	NA	NA	NA	NA	NA	NA	NA	NA	NA	NA	NA	32	-48	1.79176	NA	NA	NA	NA	NA	NA	NA	NA	NA	none
Novel_miR1523a	20	Gm10	24303588	24303923	24	No	No	No	57	288	13.8155	NA	NA	NA	NA	NA	NA	NA	NA	NA	NA	NA	NA	NA	NA	NA	NA	NA	NA	NA	NA	NA	none
Novel_miR1523a	20	Gm12	15751870	15752133	24	No	No	No	NA	NA	NA	NA	NA	NA	NA	NA	NA	57	336	2.19722	NA	NA	NA	NA	NA	NA	NA	NA	NA	NA	NA	NA	none
Novel_miR1523a	20	Gm12	21545420	21545635	24	No	No	No	NA	NA	NA	NA	NA	NA	NA	NA	NA	NA	NA	NA	33	-48	3.89182	NA	NA	NA	NA	NA	NA	NA	NA	NA	none
Novel_miR1523a	20	Gm14	32320671	32320922	21	No	No	No	NA	NA	NA	NA	NA	NA	NA	NA	NA	NA	NA	NA	NA	NA	NA	16	-21	1.60944	NA	NA	NA	NA	NA	NA	none
Novel_miR1523a	20	Gm14	30545343	30545750	24	No	No	No	NA	NA	NA	66	288	5.54518	NA	NA	NA	NA	NA	NA	NA	NA	NA	NA	NA	NA	NA	NA	NA	NA	NA	NA	none
Novel_miR1523a	20	Gm14	30545662	30545850	21	No	No	Yes	NA	NA	NA	NA	NA	NA	45	-21	3.89182	NA	NA	NA	NA	NA	NA	NA	NA	NA	NA	NA	NA	NA	NA	NA	none		Glyma02g09780.2
Novel_miR1523a	20	Gm14	32458007	32458342	24	No	No	No	55	336	9.16993	NA	NA	NA	NA	NA	NA	NA	NA	NA	NA	NA	NA	NA	NA	NA	NA	NA	NA	NA	NA	NA	none
Novel_miR1523a	20	Gm16	25394742	25394930	21	No	No	No	NA	NA	NA	NA	NA	NA	NA	NA	NA	NA	NA	NA	NA	NA	NA	14	-84	3.21888	NA	NA	NA	NA	NA	NA	none
Novel_miR1523a	20	Gm18	12268103	12268414	24	No	No	No	NA	NA	NA	24	48	4.33073	NA	NA	NA	NA	NA	NA	NA	NA	NA	NA	NA	NA	NA	NA	NA	NA	NA	NA	none
Novel_miR1523a	20	Gm20	18748448	18748807	24	No	No	No	NA	NA	NA	29	288	7.05272	NA	NA	NA	NA	NA	NA	NA	NA	NA	NA	NA	NA	NA	NA	NA	NA	NA	NA	none
Novel_miR1525	21	Gm06	29767747	29768442	24	No	No	No	NA	NA	NA	NA	NA	NA	254	120	7.45472	NA	NA	NA	NA	NA	NA	NA	NA	NA	NA	NA	NA	NA	NA	NA	none
Novel_miR1525	21	Gm06	23615620	23616339	24	No	No	No	NA	NA	NA	NA	NA	NA	216	288	10.302	NA	NA	NA	NA	NA	NA	NA	NA	NA	NA	NA	NA	NA	NA	NA	none
Novel_miR1525	21	Gm07	22817614	22818381	24	No	No	No	NA	NA	NA	NA	NA	NA	265	240	9.21034	NA	NA	NA	NA	NA	NA	NA	NA	NA	NA	NA	NA	NA	NA	NA	none
Novel_miR1525	21	Gm07	22507111	22507806	24	No	No	No	NA	NA	NA	NA	NA	NA	NA	NA	NA	NA	NA	NA	NA	NA	NA	NA	NA	NA	138	312	6.73459	NA	NA	NA	none
Novel_miR1525	21	Gm09	41546037	41546276	24	No	No	No	NA	NA	NA	NA	NA	NA	17	312	1.60944	NA	NA	NA	NA	NA	NA	NA	NA	NA	NA	NA	NA	NA	NA	NA	none
Novel_miR1525	21	Gm10	35756914	35757225	24	No	No	No	NA	NA	NA	17	240	1.79176	NA	NA	NA	NA	NA	NA	NA	NA	NA	NA	NA	NA	NA	NA	NA	NA	NA	NA	none
Novel_miR1525	21	Gm10	21034489	21035184	24	No	No	No	NA	NA	NA	124	-72	11.0666	198	-71	8.67112	NA	NA	NA	NA	NA	NA	NA	NA	NA	NA	NA	NA	NA	NA	NA	none
Novel_miR1525	21	Gm10	21034540	21034770	21	No	No	No	NA	NA	NA	NA	NA	NA	NA	NA	NA	NA	NA	NA	NA	NA	NA	31	273	1.94591	NA	NA	NA	NA	NA	NA	none
Novel_miR1525	21	Gm12	33513113	33513496	24	No	No	No	NA	NA	NA	NA	NA	NA	NA	NA	NA	NA	NA	NA	108	288	3.58352	NA	NA	NA	NA	NA	NA	NA	NA	NA	none
Novel_miR1525	21	Gm12	4691583	4691774	24	No	No	No	NA	NA	NA	32	-144	2.70805	NA	NA	NA	NA	NA	NA	NA	NA	NA	NA	NA	NA	NA	NA	NA	NA	NA	NA	none
Novel_miR1525	21	Gm14	506743	507015	21	No	No	No	NA	NA	NA	NA	NA	NA	16	336	2.07944	NA	NA	NA	NA	NA	NA	NA	NA	NA	NA	NA	NA	NA	NA	NA	none
Novel_miR1525	21	Gm16	9984440	9984679	24	No	No	No	NA	NA	NA	NA	NA	NA	NA	NA	NA	57	-72	2.07944	NA	NA	NA	NA	NA	NA	NA	NA	NA	NA	NA	NA	none
Novel_miR1525	21	Gm17	29205739	29206338	24	No	No	No	102	264	6.05678	NA	NA	NA	NA	NA	NA	NA	NA	NA	65	264	6.90776	NA	NA	NA	NA	NA	NA	NA	NA	NA	none
Novel_miR1525	21	Gm18	44795265	44795726	21	No	No	No	NA	NA	NA	NA	NA	NA	85	273	4.15888	NA	NA	NA	NA	NA	NA	NA	NA	NA	NA	NA	NA	NA	NA	NA	none
Novel_miR1525	21	Gm18	44795816	44796007	24	No	No	No	NA	NA	NA	33	-144	2.70805	NA	NA	NA	NA	NA	NA	NA	NA	NA	NA	NA	NA	NA	NA	NA	NA	NA	NA	none
Novel_miR1525	21	Gm18	21730679	21731326	24	No	No	No	NA	NA	NA	NA	NA	NA	178	24	7.69485	NA	NA	NA	NA	NA	NA	NA	NA	NA	NA	NA	NA	NA	NA	NA	none
Novel_miR1527	20	Gm09	34253872	34254135	24	Glyma09g27461.5	No	No	NA	NA	NA	NA	NA	NA	23	288	2.07944	NA	NA	NA	NA	NA	NA	NA	NA	NA	NA	NA	NA	NA	NA	NA	AGAMOUS-like 6
Novel_miR1527	20	Gm18	17377177	17377407	21	No	No	No	NA	NA	NA	NA	NA	NA	33	189	1.79176	NA	NA	NA	NA	NA	NA	NA	NA	NA	NA	NA	NA	NA	NA	NA	none
Novel_miR1527	20	Gm20	28799899	28800114	24	No	No	No	17	144	1.60944	NA	NA	NA	NA	NA	NA	NA	NA	NA	NA	NA	NA	NA	NA	NA	NA	NA	NA	NA	NA	NA	none
Novel_miR1528	23	Gm15	17783791	17784102	24	No	No	No	17	0	1.79176	NA	NA	NA	NA	NA	NA	NA	NA	NA	NA	NA	NA	NA	NA	NA	NA	NA	NA	NA	NA	NA	none
Novel_miR1529	23	Gm11	27649711	27649902	24	Glyma11g27770.1	No	No	NA	NA	NA	NA	NA	NA	NA	NA	NA	NA	NA	NA	NA	NA	NA	NA	NA	NA	NA	NA	NA	15	-192	2.48491	Protein phosphatase 2C family protein
Novel_miR1530	21	Gm01	38727562	38727993	24	No	No	No	NA	NA	NA	NA	NA	NA	109	-360	9.21034	NA	NA	NA	NA	NA	NA	NA	NA	NA	NA	NA	NA	NA	NA	NA	none
Novel_miR1530	21	Gm11	9616115	9616387	21	Glyma11g13523.1	No	No	NA	NA	NA	NA	NA	NA	NA	NA	NA	44	-189	3.58352	NA	NA	NA	NA	NA	NA	NA	NA	NA	NA	NA	NA	FRS (FAR1 Related Sequences) transcription factor family
Novel_miR1530	21	Gm15	33836628	33836900	21	No	No	No	NA	NA	NA	NA	NA	NA	NA	NA	NA	28	-231	2.30259	NA	NA	NA	NA	NA	NA	NA	NA	NA	NA	NA	NA	none
Novel_miR1532	23	Gm14	15932070	15932261	24	No	No	No	NA	NA	NA	NA	NA	NA	NA	NA	NA	NA	NA	NA	NA	NA	NA	26	240	3.17805	NA	NA	NA	NA	NA	NA	none
Novel_miR1534	20	Gm06	2348438	2348710	21	No	No	No	NA	NA	NA	NA	NA	NA	18	315	2.07944	NA	NA	NA	NA	NA	NA	NA	NA	NA	NA	NA	NA	NA	NA	NA	none
Novel_miR1534	20	Gm07	2959935	2960102	21	No	No	No	NA	NA	NA	NA	NA	NA	14	-84	1.60944	NA	NA	NA	NA	NA	NA	NA	NA	NA	NA	NA	NA	NA	NA	NA	none
Novel_miR1534	20	Gm11	32534102	32534269	21	No	No	No	NA	NA	NA	NA	NA	NA	16	-84	1.60944	NA	NA	NA	NA	NA	NA	NA	NA	NA	NA	NA	NA	NA	NA	NA	none
Novel_miR1534	20	Gm16	31153212	31153427	24	No	No	No	NA	NA	NA	NA	NA	NA	NA	NA	NA	NA	NA	NA	NA	NA	NA	NA	NA	NA	NA	NA	NA	18	144	3.04452	none
Novel_miR1534	20	Gm19	35150830	35151189	24	No	No	No	NA	NA	NA	NA	NA	NA	NA	NA	NA	NA	NA	NA	NA	NA	NA	49	-360	11.7955	NA	NA	NA	NA	NA	NA	none
Novel_miR1534	20	Gm19	31580811	31581026	24	No	No	No	21	264	2.19722	NA	NA	NA	NA	NA	NA	NA	NA	NA	NA	NA	NA	NA	NA	NA	NA	NA	NA	NA	NA	NA	none
Novel_miR1536	21	Gm19	18113489	18113740	21	No	No	No	NA	NA	NA	NA	NA	NA	25	-231	1.60944	NA	NA	NA	NA	NA	NA	NA	NA	NA	NA	NA	NA	NA	NA	NA	none
Novel_miR2107	21	Gm02	37025228	37025659	24	No	No	No	NA	NA	NA	NA	NA	NA	NA	NA	NA	NA	NA	NA	NA	NA	NA	91	-264	4.39445	NA	NA	NA	NA	NA	NA	none
Novel_miR2107	21	Gm05	33317093	33317302	21	No	No	No	NA	NA	NA	NA	NA	NA	NA	NA	NA	NA	NA	NA	NA	NA	NA	NA	NA	NA	26	-42	2.19722	NA	NA	NA	none
Novel_miR2107	21	Gm05	17151199	17151492	21	No	No	No	NA	NA	NA	NA	NA	NA	55	21	4.39445	NA	NA	NA	NA	NA	NA	NA	NA	NA	NA	NA	NA	NA	NA	NA	none
Novel_miR2107	21	Gm07	21299914	21300207	21	No	No	No	NA	NA	NA	NA	NA	NA	32	21	4.39445	NA	NA	NA	NA	NA	NA	NA	NA	NA	NA	NA	NA	NA	NA	NA	none
Novel_miR2107	21	Gm07	21299866	21300225	24	Glyma07g20881.2	No	No	NA	NA	NA	NA	NA	NA	70	24	3.89182	NA	NA	NA	NA	NA	NA	NA	NA	NA	NA	NA	NA	NA	NA	NA	Glyma07g20881.2
Novel_miR2107	21	Gm08	27400658	27400867	21	No	No	No	NA	NA	NA	NA	NA	NA	NA	NA	NA	NA	NA	NA	NA	NA	NA	NA	NA	NA	16	-42	3.89182	NA	NA	NA	none
Novel_miR2107	21	Gm13	15779124	15779483	24	No	No	No	81	0	3.89182	NA	NA	NA	NA	NA	NA	NA	NA	NA	NA	NA	NA	NA	NA	NA	NA	NA	NA	NA	NA	NA	none
Novel_miR2107	21	Gm14	33390337	33390567	21	No	No	No	NA	NA	NA	NA	NA	NA	27	21	2.07944	NA	NA	NA	NA	NA	NA	NA	NA	NA	NA	NA	NA	NA	NA	NA	none
Novel_miR2107	21	Gm15	38641981	38642190	21	No	No	No	NA	NA	NA	NA	NA	NA	NA	NA	NA	NA	NA	NA	NA	NA	NA	NA	NA	NA	15	0	1.79176	NA	NA	NA	none
Novel_miR2107	21	Gm18	35305591	35305782	24	No	No	No	NA	NA	NA	14	96	2.07944	NA	NA	NA	NA	NA	NA	NA	NA	NA	NA	NA	NA	NA	NA	NA	NA	NA	NA	none
Novel_miR2107	21	Gm19	22465910	22466221	24	No	No	No	NA	NA	NA	NA	NA	NA	NA	NA	NA	NA	NA	NA	44	0	3.89182	NA	NA	NA	NA	NA	NA	NA	NA	NA	none
Novel_miR2107	21	Gm19	2777659	2777952	21	No	No	No	NA	NA	NA	NA	NA	NA	NA	NA	NA	NA	NA	NA	NA	NA	NA	51	-21	4.96981	NA	NA	NA	NA	NA	NA	none
Novel_miR2108a	21	Gm04	35289722	35289937	24	No	No	No	NA	NA	NA	NA	NA	NA	NA	NA	NA	NA	NA	NA	NA	NA	NA	36	-216	5.1299	NA	NA	NA	NA	NA	NA	none
Novel_miR2108a	21	Gm08	8950862	8951053	24	No	No	No	NA	NA	NA	NA	NA	NA	8	-240	1.79176	NA	NA	NA	NA	NA	NA	NA	NA	NA	NA	NA	NA	NA	NA	NA	none
Novel_miR2108a	21	Gm09	18468621	18468836	24	No	No	No	18	264	4.23411	NA	NA	NA	NA	NA	NA	NA	NA	NA	NA	NA	NA	NA	NA	NA	NA	NA	NA	NA	NA	NA	none
Novel_miR2108a	21	Gm17	11291825	11292088	24	No	No	No	NA	NA	NA	NA	NA	NA	NA	NA	NA	NA	NA	NA	NA	NA	NA	NA	NA	NA	NA	NA	NA	11	336	1.79176	none
Novel_miR2108b	21	Gm08	19562525	19562716	24	No	No	No	NA	NA	NA	NA	NA	NA	NA	NA	NA	NA	NA	NA	12	0	1.60944	NA	NA	NA	NA	NA	NA	NA	NA	NA	none
Novel_miR2108b	21	Gm09	9060331	9060594	24	No	No	No	NA	NA	NA	22	240	1.94591	NA	NA	NA	NA	NA	NA	NA	NA	NA	NA	NA	NA	NA	NA	NA	NA	NA	NA	none
Novel_miR4340	22	Gm19	2050134	2050343	21	Glyma19g02316.1	No	No	NA	NA	NA	NA	NA	NA	NA	NA	NA	NA	NA	NA	NA	NA	NA	NA	NA	NA	NA	NA	NA	14	84	1.79176	Protein kinase protein with adenine nucleotide alpha hydrolases-like domain
Novel_miR4341	24	Gm06	17225026	17225409	24	No	No	No	NA	NA	NA	NA	NA	NA	NA	NA	NA	NA	NA	NA	NA	NA	NA	57	-240	4.96981	15	-240	2.83321	NA	NA	NA	none
Novel_miR4341	24	Gm06	17225218	17225385	21	No	No	No	NA	NA	NA	NA	NA	NA	NA	NA	NA	NA	NA	NA	NA	NA	NA	7	-252	1.60944	NA	NA	NA	NA	NA	NA	none
Novel_miR4341	24	Gm06	11977854	11978045	24	No	No	No	18	48	1.94591	NA	NA	NA	NA	NA	NA	NA	NA	NA	NA	NA	NA	NA	NA	NA	NA	NA	NA	NA	NA	NA	none
Novel_miR4341	24	Gm13	34058966	34059181	24	No	No	No	7	-24	1.60944	NA	NA	NA	NA	NA	NA	NA	NA	NA	NA	NA	NA	NA	NA	NA	NA	NA	NA	NA	NA	NA	none
Novel_miR4341	24	Gm13	35469923	35470282	24	No	No	No	30	192	2.07944	NA	NA	NA	NA	NA	NA	NA	NA	NA	NA	NA	NA	NA	NA	NA	NA	NA	NA	NA	NA	NA	none
Novel_miR4341	24	Gm16	3545149	3545412	24	Glyma16g04160.1	No	No	NA	NA	NA	NA	NA	NA	9	144	3.89182	NA	NA	NA	NA	NA	NA	NA	NA	NA	NA	NA	NA	NA	NA	NA	Transducin/WD40 repeat-like superfamily protein
Novel_miR4341	24	Gm16	3545583	3545798	24	Glyma16g04160.1	No	No	NA	NA	NA	NA	NA	NA	29	-264	1.60944	NA	NA	NA	NA	NA	NA	NA	NA	NA	NA	NA	NA	NA	NA	NA	Transducin/WD40 repeat-like superfamily protein
Novel_miR4341	24	Gm18	48231967	48232260	21	No	No	Yes	NA	NA	NA	NA	NA	NA	NA	NA	NA	42	-231	4.60517	NA	NA	NA	NA	NA	NA	NA	NA	NA	NA	NA	NA	none		Glyma12g28470.3_Glyma12g28470.7
Novel_miR4342	24	Gm08	28035366	28035557	24	No	No	No	NA	NA	NA	NA	NA	NA	NA	NA	NA	NA	NA	NA	NA	NA	NA	NA	NA	NA	24	120	1.79176	NA	NA	NA	none
Novel_miR4342	24	Gm17	35997030	35997365	24	No	No	No	NA	NA	NA	NA	NA	NA	36	-144	1.79176	NA	NA	NA	NA	NA	NA	NA	NA	NA	NA	NA	NA	NA	NA	NA	none
Novel_miR4343a	24	Gm14	27504206	27504469	24	No	No	No	NA	NA	NA	16	-72	2.83321	NA	NA	NA	NA	NA	NA	NA	NA	NA	NA	NA	NA	NA	NA	NA	NA	NA	NA	none
Novel_miR4343b	24	Gm08	20383311	20383574	24	Glyma08g25990.2	No	No	NA	NA	NA	14	216	2.48491	NA	NA	NA	NA	NA	NA	NA	NA	NA	NA	NA	NA	NA	NA	NA	NA	NA	NA	Ribosomal L18p/L5e family protein
Novel_miR4343b	24	Gm12	36636644	36636835	24	No	No	No	NA	NA	NA	NA	NA	NA	NA	NA	NA	NA	NA	NA	26	-72	1.60944	NA	NA	NA	NA	NA	NA	NA	NA	NA	none
Novel_miR4343b	24	Gm15	30311093	30311308	24	No	No	Yes	NA	NA	NA	NA	NA	NA	NA	NA	NA	NA	NA	NA	15	0	1.79176	NA	NA	NA	NA	NA	NA	NA	NA	NA	none	yes
Novel_miR4343b	24	Gm15	7696053	7696244	24	No	No	No	NA	NA	NA	NA	NA	NA	NA	NA	NA	NA	NA	NA	NA	NA	NA	10	-168	2.07944	NA	NA	NA	NA	NA	NA	none
Novel_miR4343b	24	Gm18	55267411	55267602	24	No	No	No	NA	NA	NA	NA	NA	NA	NA	NA	NA	NA	NA	NA	NA	NA	NA	6	-24	1.79176	NA	NA	NA	NA	NA	NA	none
Novel_miR4343b	24	Gm20	43957177	43957407	21	No	No	No	NA	NA	NA	NA	NA	NA	NA	NA	NA	NA	NA	NA	NA	NA	NA	10	21	1.60944	NA	NA	NA	NA	NA	NA	none
Novel_miR4347	24	Gm13	11877371	11877610	24	No	No	No	NA	NA	NA	NA	NA	NA	NA	NA	NA	NA	NA	NA	NA	NA	NA	NA	NA	NA	22	144	1.79176	NA	NA	NA	none
Novel_miR4348	22	Gm04	22521995	22522246	21	No	No	No	NA	NA	NA	NA	NA	NA	33	-42	1.79176	NA	NA	NA	NA	NA	NA	NA	NA	NA	NA	NA	NA	NA	NA	NA	none
Novel_miR4348	22	Gm16	3865756	3865947	24	No	No	No	NA	NA	NA	NA	NA	NA	NA	NA	NA	NA	NA	NA	NA	NA	NA	NA	NA	NA	NA	NA	NA	15	-240	2.3979	none
Novel_miR4348	22	Gm19	14502089	14502376	24	No	No	No	NA	NA	NA	NA	NA	NA	24	264	5.99146	NA	NA	NA	NA	NA	NA	NA	NA	NA	NA	NA	NA	NA	NA	NA	none
Novel_miR4349	24	Gm01	29744722	29744889	21	No	No	No	NA	NA	NA	6	147	2.07944	NA	NA	NA	NA	NA	NA	NA	NA	NA	NA	NA	NA	NA	NA	NA	NA	NA	NA	none
Novel_miR4349	24	Gm03	32887590	32887829	24	Glyma03g25661.1	No	No	10	264	1.60944	NA	NA	NA	NA	NA	NA	NA	NA	NA	NA	NA	NA	NA	NA	NA	NA	NA	NA	NA	NA	NA	Glyma03g25661.1
Novel_miR4349	24	Gm05	1102499	1102771	21	Glyma05g01600.1	No	No	NA	NA	NA	NA	NA	NA	NA	NA	NA	NA	NA	NA	NA	NA	NA	29	252	2.89037	NA	NA	NA	NA	NA	NA	ARM repeat superfamily protein
Novel_miR4349	24	Gm05	1102379	1102834	24	Glyma05g01600.1	No	No	NA	NA	NA	NA	NA	NA	NA	NA	NA	NA	NA	NA	60	216	7.45472	NA	NA	NA	60	216	4.15888	NA	NA	NA	ARM repeat superfamily protein
Novel_miR4349	24	Gm17	34193246	34193413	21	No	No	No	NA	NA	NA	NA	NA	NA	11	231	1.79176	NA	NA	NA	NA	NA	NA	NA	NA	NA	NA	NA	NA	NA	NA	NA	none
Novel_miR4350	22	Gm02	39511220	39511435	24	No	No	No	NA	NA	NA	NA	NA	NA	NA	NA	NA	NA	NA	NA	NA	NA	NA	NA	NA	NA	10	-144	1.60944	NA	NA	NA	none
Novel_miR4350	22	Gm04	11801700	11801939	24	No	No	No	NA	NA	NA	NA	NA	NA	12	0	2.07944	NA	NA	NA	NA	NA	NA	NA	NA	NA	NA	NA	NA	NA	NA	NA	none
Novel_miR4350	22	Gm05	7071481	7071816	24	No	No	No	NA	NA	NA	NA	NA	NA	31	-48	4.15888	NA	NA	NA	NA	NA	NA	NA	NA	NA	NA	NA	NA	NA	NA	NA	none
Novel_miR4350	22	Gm10	18996938	18997177	24	No	No	Yes	NA	NA	NA	NA	NA	NA	21	-144	1.60944	NA	NA	NA	NA	NA	NA	NA	NA	NA	NA	NA	NA	NA	NA	NA	none
Novel_miR4350|Novel_miR4350	22|22	Gm02	39893322	39893561	24	No	No	No	NA	NA	NA	NA	NA	NA	9	0	2.30259	NA	NA	NA	NA	NA	NA	NA	NA	NA	NA	NA	NA	NA	NA	NA	none
Novel_miR4351	22	Gm13	31670475	31670786	24	Glyma13g28680.1	No	No	NA	NA	NA	18	264	2.89037	NA	NA	NA	NA	NA	NA	NA	NA	NA	NA	NA	NA	NA	NA	NA	NA	NA	NA	Uncharacterised protein family (UPF0497)
Novel_miR4351	22	Gm15	35845685	35845972	24	No	No	No	NA	NA	NA	25	216	2.19722	NA	NA	NA	NA	NA	NA	NA	NA	NA	NA	NA	NA	NA	NA	NA	NA	NA	NA	none
Novel_miR4352a	24	Gm02	2700939	2701178	24	No	No	No	25	-96	2.56495	NA	NA	NA	NA	NA	NA	NA	NA	NA	NA	NA	NA	NA	NA	NA	NA	NA	NA	NA	NA	NA	none
Novel_miR4352a	24	Gm08	39489564	39489803	24	No	No	No	23	-96	2.56495	NA	NA	NA	NA	NA	NA	NA	NA	NA	NA	NA	NA	NA	NA	NA	NA	NA	NA	NA	NA	NA	none
Novel_miR4352b	24	Gm04	38473109	38473348	24	No	No	No	NA	NA	NA	NA	NA	NA	NA	NA	NA	NA	NA	NA	17	168	3.21888	NA	NA	NA	40	168	3.58352	NA	NA	NA	none
Novel_miR4352b	24	Gm05	20641104	20641583	24	No	No	No	NA	NA	NA	NA	NA	NA	NA	NA	NA	NA	NA	NA	104	-120	2.07944	NA	NA	NA	NA	NA	NA	NA	NA	NA	none
Novel_miR4352b	24	Gm05	2798662	2798973	24	No	No	No	NA	NA	NA	NA	NA	NA	50	24	3.21888	NA	NA	NA	NA	NA	NA	NA	NA	NA	NA	NA	NA	NA	NA	NA	none
Novel_miR4352b	24	Gm15	25430780	25431451	24	No	No	No	NA	NA	NA	NA	NA	NA	NA	NA	NA	NA	NA	NA	NA	NA	NA	NA	NA	NA	243	-288	8.12415	NA	NA	NA	none
Novel_miR4352b	24	Gm18	3681208	3681651	24	No	No	No	23	-264	2.63906	NA	NA	NA	NA	NA	NA	NA	NA	NA	NA	NA	NA	13	84	1.60944	NA	NA	NA	NA	NA	NA	none
Novel_miR4354	22	Gm06	45794500	45794811	24	No	No	No	NA	NA	NA	NA	NA	NA	NA	NA	NA	NA	NA	NA	NA	NA	NA	NA	NA	NA	NA	NA	NA	23	72	6.35611	none
Novel_miR4354	22	Gm09	10064227	10064466	24	No	No	No	NA	NA	NA	NA	NA	NA	15	-24	1.60944	NA	NA	NA	NA	NA	NA	NA	NA	NA	NA	NA	NA	NA	NA	NA	none
Novel_miR4354	22	Gm13	41379984	41380247	24	Glyma13g40960.1	No	No	NA	NA	NA	NA	NA	NA	NA	NA	NA	NA	NA	NA	NA	NA	NA	NA	NA	NA	NA	NA	NA	27	120	2.70805	UDP-XYL synthase 5
Novel_miR4354	22	Gm14	42472086	42472325	24	No	No	No	NA	NA	NA	NA	NA	NA	NA	NA	NA	26	-240	1.79176	NA	NA	NA	NA	NA	NA	NA	NA	NA	NA	NA	NA	none
Novel_miR4355	22	Gm11	16504888	16505223	24	No	No	No	NA	NA	NA	NA	NA	NA	23	-240	3.58352	NA	NA	NA	NA	NA	NA	NA	NA	NA	NA	NA	NA	NA	NA	NA	none
Novel_miR4356	24	Gm15	19533555	19533746	24	Glyma15g21330.1	No	No	NA	NA	NA	NA	NA	NA	10	24	1.60944	NA	NA	NA	NA	NA	NA	NA	NA	NA	NA	NA	NA	NA	NA	NA	AT5G55060.1
Novel_miR4356	24	Gm20	15716714	15717001	24	No	No	No	NA	NA	NA	NA	NA	NA	NA	NA	NA	NA	NA	NA	NA	NA	NA	37	-120	2.70805	NA	NA	NA	NA	NA	NA	none
Novel_miR4357	24	Gm01	6903431	6903646	24	No	No	No	NA	NA	NA	NA	NA	NA	NA	NA	NA	20	-240	2.30259	NA	NA	NA	NA	NA	NA	NA	NA	NA	NA	NA	NA	none
Novel_miR4357	24	Gm01	5737201	5737536	24	No	No	No	NA	NA	NA	NA	NA	NA	NA	NA	NA	NA	NA	NA	NA	NA	NA	NA	NA	NA	43	-360	3.89182	NA	NA	NA	none
Novel_miR4357	24	Gm02	33691061	33691660	24	No	No	No	NA	NA	NA	NA	NA	NA	NA	NA	NA	NA	NA	NA	NA	NA	NA	NA	NA	NA	46	-384	4.60517	NA	NA	NA	none
Novel_miR4357	24	Gm05	15540330	15540545	24	No	No	No	24	-216	1.79176	NA	NA	NA	NA	NA	NA	NA	NA	NA	NA	NA	NA	NA	NA	NA	NA	NA	NA	NA	NA	NA	none
Novel_miR4357	24	Gm05	30255775	30255984	21	No	No	No	NA	NA	NA	NA	NA	NA	17	231	1.94591	NA	NA	NA	NA	NA	NA	NA	NA	NA	NA	NA	NA	NA	NA	NA	none
Novel_miR4357	24	Gm06	43407855	43408043	21	No	No	No	NA	NA	NA	NA	NA	NA	20	273	1.60944	NA	NA	NA	NA	NA	NA	NA	NA	NA	NA	NA	NA	NA	NA	NA	none
Novel_miR4357	24	Gm07	12181788	12182003	24	No	No	No	20	-120	1.94591	NA	NA	NA	NA	NA	NA	NA	NA	NA	NA	NA	NA	NA	NA	NA	NA	NA	NA	NA	NA	NA	none
Novel_miR4357	24	Gm08	2692828	2693019	24	No	No	No	NA	NA	NA	NA	NA	NA	NA	NA	NA	NA	NA	NA	14	-96	1.94591	NA	NA	NA	NA	NA	NA	NA	NA	NA	none
Novel_miR4357	24	Gm10	5443130	5443297	21	No	No	No	NA	NA	NA	NA	NA	NA	20	-252	1.79176	NA	NA	NA	NA	NA	NA	NA	NA	NA	NA	NA	NA	NA	NA	NA	none
Novel_miR4357	24	Gm12	22864839	22865126	24	No	No	No	NA	NA	NA	NA	NA	NA	NA	NA	NA	NA	NA	NA	NA	NA	NA	NA	NA	NA	40	-168	2.70805	NA	NA	NA	none
Novel_miR4357	24	Gm14	11052822	11053109	24	No	No	No	NA	NA	NA	NA	NA	NA	NA	NA	NA	NA	NA	NA	NA	NA	NA	37	312	2.77259	27	312	6.90776	NA	NA	NA	none
Novel_miR4357	24	Gm14	33411982	33412197	24	No	No	No	NA	NA	NA	NA	NA	NA	NA	NA	NA	NA	NA	NA	NA	NA	NA	27	-144	1.79176	NA	NA	NA	NA	NA	NA	none
Novel_miR4357	24	Gm16	9574584	9574835	21	No	No	No	NA	NA	NA	NA	NA	NA	NA	NA	NA	NA	NA	NA	NA	NA	NA	21	-126	2.07944	NA	NA	NA	NA	NA	NA	none
Novel_miR4357	24	Gm18	45736601	45736768	21	No	No	No	NA	NA	NA	NA	NA	NA	16	-210	1.94591	NA	NA	NA	NA	NA	NA	NA	NA	NA	NA	NA	NA	NA	NA	NA	none
Novel_miR4357	24	Gm18	18018837	18019004	21	No	No	No	NA	NA	NA	NA	NA	NA	NA	NA	NA	NA	NA	NA	NA	NA	NA	14	-126	2.07944	NA	NA	NA	NA	NA	NA	none
Novel_miR4357	24	Gm19	26925532	26925819	24	No	No	No	NA	NA	NA	NA	NA	NA	NA	NA	NA	NA	NA	NA	NA	NA	NA	39	312	2.77259	22	312	1.94591	NA	NA	NA	none
Novel_miR4359a	24	Gm01	41268193	41268360	21	No	No	No	NA	NA	NA	NA	NA	NA	6	126	1.79176	NA	NA	NA	NA	NA	NA	NA	NA	NA	NA	NA	NA	NA	NA	NA	none
Novel_miR4359a	24	Gm12	25000091	25000354	24	No	No	No	7	-264	3.13549	NA	NA	NA	NA	NA	NA	NA	NA	NA	NA	NA	NA	NA	NA	NA	NA	NA	NA	NA	NA	NA	none
Novel_miR4361	24	Gm06	2810654	2810905	21	No	No	No	NA	NA	NA	NA	NA	NA	16	63	1.60944	NA	NA	NA	NA	NA	NA	NA	NA	NA	NA	NA	NA	NA	NA	NA	none
Novel_miR4361	24	Gm14	10514618	10514785	21	No	No	No	NA	NA	NA	NA	NA	NA	NA	NA	NA	NA	NA	NA	NA	NA	NA	14	-105	1.60944	NA	NA	NA	NA	NA	NA	none
Novel_miR4362	22	Gm09	14729180	14729371	24	No	No	No	NA	NA	NA	NA	NA	NA	NA	NA	NA	NA	NA	NA	13	-24	1.94591	NA	NA	NA	NA	NA	NA	NA	NA	NA	none
Novel_miR4363	22	Gm08	36140698	36140889	24	No	No	No	NA	NA	NA	12	264	2.07944	NA	NA	NA	NA	NA	NA	NA	NA	NA	NA	NA	NA	NA	NA	NA	NA	NA	NA	none
Novel_miR4364b	24	Gm07	29430586	29431113	24	No	No	No	NA	NA	NA	NA	NA	NA	148	-360	4.39445	NA	NA	NA	NA	NA	NA	NA	NA	NA	NA	NA	NA	NA	NA	NA	none
Novel_miR4364b	24	Gm12	29098124	29098771	24	No	No	No	NA	NA	NA	NA	NA	NA	115	-96	9.53416	NA	NA	NA	NA	NA	NA	NA	NA	NA	NA	NA	NA	NA	NA	NA	none
Novel_miR4364b	24	Gm12	29098583	29098750	21	No	No	No	NA	NA	NA	NA	NA	NA	56	-231	2.48491	NA	NA	NA	NA	NA	NA	NA	NA	NA	NA	NA	NA	NA	NA	NA	none
Novel_miR4365	24	Gm09	5354122	5354433	24	No	No	No	NA	NA	NA	NA	NA	NA	18	192	1.79176	NA	NA	NA	NA	NA	NA	NA	NA	NA	NA	NA	NA	NA	NA	NA	none
Novel_miR4366	22	Gm01	2163821	2164036	24	No	No	No	NA	NA	NA	NA	NA	NA	NA	NA	NA	19	-216	1.60944	NA	NA	NA	NA	NA	NA	NA	NA	NA	NA	NA	NA	none
Novel_miR4366	22	Gm06	33614572	33614811	24	No	No	No	30	144	1.79176	NA	NA	NA	NA	NA	NA	NA	NA	NA	NA	NA	NA	NA	NA	NA	NA	NA	NA	NA	NA	NA	none
Novel_miR4366	22	Gm14	44542894	44543133	24	No	No	No	NA	NA	NA	NA	NA	NA	21	-240	1.94591	NA	NA	NA	NA	NA	NA	NA	NA	NA	NA	NA	NA	NA	NA	NA	none
Novel_miR4366	22	Gm16	25167196	25167459	24	No	No	No	NA	NA	NA	NA	NA	NA	NA	NA	NA	NA	NA	NA	NA	NA	NA	30	240	1.60944	NA	NA	NA	NA	NA	NA	none
Novel_miR4368b	24	Gm09	26606768	26607055	24	No	No	No	27	-72	2.70805	NA	NA	NA	NA	NA	NA	NA	NA	NA	NA	NA	NA	NA	NA	NA	NA	NA	NA	21	-72	3.7612	none
Novel_miR4369	24	Gm02	23293464	23293655	24	No	No	No	NA	NA	NA	NA	NA	NA	NA	NA	NA	10	-96	1.60944	NA	NA	NA	NA	NA	NA	NA	NA	NA	NA	NA	NA	none
Novel_miR4369	24	Gm04	37965150	37965461	24	No	No	No	37	-72	2.3979	NA	NA	NA	NA	NA	NA	NA	NA	NA	NA	NA	NA	NA	NA	NA	NA	NA	NA	NA	NA	NA	none
Novel_miR4369	24	Gm09	35062632	35062847	24	No	No	No	17	216	1.79176	NA	NA	NA	NA	NA	NA	NA	NA	NA	NA	NA	NA	NA	NA	NA	NA	NA	NA	NA	NA	NA	none
Novel_miR4369	24	Gm15	19784104	19784295	24	No	No	No	NA	NA	NA	NA	NA	NA	20	-24	2.07944	NA	NA	NA	NA	NA	NA	NA	NA	NA	NA	NA	NA	NA	NA	NA	none
Novel_miR4369	24	Gm17	20737901	20738164	24	No	No	No	NA	NA	NA	NA	NA	NA	NA	NA	NA	NA	NA	NA	NA	NA	NA	NA	NA	NA	22	192	1.60944	NA	NA	NA	none
Novel_miR4370	24	Gm14	34019818	34020027	21	No	No	No	NA	NA	NA	15	-147	1.60944	NA	NA	NA	NA	NA	NA	NA	NA	NA	NA	NA	NA	NA	NA	NA	NA	NA	NA	none
Novel_miR4370	24	Gm18	13066499	13066762	24	No	No	No	NA	NA	NA	NA	NA	NA	NA	NA	NA	NA	NA	NA	NA	NA	NA	NA	NA	NA	NA	NA	NA	13	120	2.30259	none
Novel_miR4371a	24	Gm07	25752834	25753073	24	No	No	No	NA	NA	NA	NA	NA	NA	13	-168	1.79176	NA	NA	NA	NA	NA	NA	NA	NA	NA	NA	NA	NA	NA	NA	NA	none
Novel_miR4371a	24	Gm10	20764667	20764918	21	No	No	Yes	NA	NA	NA	NA	NA	NA	NA	NA	NA	62	-105	3.21888	NA	NA	NA	NA	NA	NA	NA	NA	NA	NA	NA	NA	none		Glyma17g05000.2
Novel_miR4371a	24	Gm15	25429038	25429268	21	No	No	Yes	NA	NA	NA	NA	NA	NA	NA	NA	NA	54	-126	3.21888	NA	NA	NA	NA	NA	NA	NA	NA	NA	NA	NA	NA	none
Novel_miR4371a	24	Gm19	24108185	24108424	24	No	No	Yes	29	-120	1.94591	NA	NA	NA	NA	NA	NA	NA	NA	NA	NA	NA	NA	NA	NA	NA	NA	NA	NA	NA	NA	NA	none		Glyma17g05000.2
Novel_miR4371a	24	Gm19	24108287	24108517	21	No	No	Yes	NA	NA	NA	NA	NA	NA	NA	NA	NA	66	-252	5.37528	NA	NA	NA	NA	NA	NA	NA	NA	NA	NA	NA	NA	none		Glyma17g05000.2
Novel_miR4371a|Novel_miR4371b	24|24	Gm09	30175754	30175969	24	Glyma09g24450.2	No	No	31	48	1.79176	NA	NA	NA	NA	NA	NA	NA	NA	NA	NA	NA	NA	NA	NA	NA	NA	NA	NA	NA	NA	NA	glutaminyl cyclase
Novel_miR4371b	24	Gm07	4943575	4943805	21	No	No	No	NA	NA	NA	NA	NA	NA	13	84	1.79176	NA	NA	NA	NA	NA	NA	NA	NA	NA	NA	NA	NA	NA	NA	NA	none
Novel_miR4371b	24	Gm19	42214233	42214424	24	No	No	No	NA	NA	NA	NA	NA	NA	NA	NA	NA	NA	NA	NA	NA	NA	NA	NA	NA	NA	NA	NA	NA	25	240	1.94591	none
Novel_miR4371b|Novel_miR4399	24|22	Gm06	17223667	17223906	24	No	No	No	NA	NA	NA	NA	NA	NA	28	120	2.30259	NA	NA	NA	NA	NA	NA	NA	NA	NA	NA	NA	NA	NA	NA	NA	none
Novel_miR4371c	24	Gm02	4503813	4504076	24	No	No	No	NA	NA	NA	NA	NA	NA	NA	NA	NA	NA	NA	NA	32	48	3.21888	NA	NA	NA	NA	NA	NA	NA	NA	NA	none
Novel_miR4371c	24	Gm13	4213052	4213291	24	No	No	No	NA	NA	NA	NA	NA	NA	NA	NA	NA	14	72	1.60944	NA	NA	NA	NA	NA	NA	NA	NA	NA	NA	NA	NA	none
Novel_miR4371c	24	Gm18	42157006	42157269	24	No	No	No	NA	NA	NA	NA	NA	NA	NA	NA	NA	NA	NA	NA	NA	NA	NA	NA	NA	NA	NA	NA	NA	18	192	1.60944	none
Novel_miR4372a	24	Gm02	13665388	13665597	21	No	No	No	NA	NA	NA	NA	NA	NA	32	-42	3.21888	NA	NA	NA	NA	NA	NA	NA	NA	NA	NA	NA	NA	NA	NA	NA	none
Novel_miR4372a	24	Gm13	21002972	21003211	24	No	No	No	NA	NA	NA	NA	NA	NA	NA	NA	NA	NA	NA	NA	NA	NA	NA	NA	NA	NA	NA	NA	NA	35	24	2.07944	none
Novel_miR4372b	22	Gm04	717889	718182	21	No	No	No	NA	NA	NA	NA	NA	NA	NA	NA	NA	NA	NA	NA	NA	NA	NA	25	-42	2.3979	NA	NA	NA	NA	NA	NA	none
Novel_miR4372b	22	Gm07	12746823	12747062	24	No	No	No	NA	NA	NA	NA	NA	NA	NA	NA	NA	NA	NA	NA	NA	NA	NA	NA	NA	NA	22	168	1.94591	NA	NA	NA	none
Novel_miR4372b	22	Gm10	40012475	40012762	24	No	No	No	31	-72	2.3979	NA	NA	NA	NA	NA	NA	NA	NA	NA	NA	NA	NA	NA	NA	NA	NA	NA	NA	NA	NA	NA	none
Novel_miR4372b	22	Gm20	23361849	23362088	24	No	No	No	NA	NA	NA	NA	NA	NA	16	216	1.79176	NA	NA	NA	NA	NA	NA	NA	NA	NA	NA	NA	NA	NA	NA	NA	none
Novel_miR4374b	22	Gm01	42727574	42727765	24	No	No	No	NA	NA	NA	NA	NA	NA	NA	NA	NA	28	-216	1.60944	NA	NA	NA	NA	NA	NA	NA	NA	NA	NA	NA	NA	none
Novel_miR4374b	22	Gm01	42727601	42727810	21	No	No	No	NA	NA	NA	NA	NA	NA	NA	NA	NA	NA	NA	NA	NA	NA	NA	13	-231	3.21888	NA	NA	NA	NA	NA	NA	none
Novel_miR4374b	22	Gm04	24694323	24694616	21	No	No	No	NA	NA	NA	16	21	4.60517	NA	NA	NA	NA	NA	NA	NA	NA	NA	NA	NA	NA	NA	NA	NA	NA	NA	NA	none
Novel_miR4374b	22	Gm08	24786060	24786299	24	No	No	No	NA	NA	NA	NA	NA	NA	22	240	2.19722	NA	NA	NA	NA	NA	NA	NA	NA	NA	NA	NA	NA	NA	NA	NA	none
Novel_miR4374b	22	Gm10	25455202	25455474	21	No	No	No	NA	NA	NA	NA	NA	NA	46	231	1.60944	NA	NA	NA	NA	NA	NA	NA	NA	NA	NA	NA	NA	NA	NA	NA	none
Novel_miR4374b	22	Gm15	31893194	31893529	24	No	No	Yes	NA	NA	NA	NA	NA	NA	NA	NA	NA	NA	NA	NA	NA	NA	NA	47	-264	10.0609	NA	NA	NA	NA	NA	NA	none		Glyma12g28470.3_Glyma12g28470.7
Novel_miR4377	24	Gm03	39811641	39811904	24	No	No	No	21	-24	2.19722	NA	NA	NA	NA	NA	NA	NA	NA	NA	NA	NA	NA	NA	NA	NA	NA	NA	NA	NA	NA	NA	none
Novel_miR4377	24	Gm07	6654317	6654580	24	No	No	No	16	-48	1.60944	NA	NA	NA	NA	NA	NA	NA	NA	NA	NA	NA	NA	16	-48	1.60944	NA	NA	NA	NA	NA	NA	none
Novel_miR4377	24	Gm13	28598989	28599300	24	No	No	No	NA	NA	NA	NA	NA	NA	33	-24	1.60944	NA	NA	NA	NA	NA	NA	NA	NA	NA	NA	NA	NA	NA	NA	NA	none
Novel_miR4377	24	Gm18	48034446	48034781	24	No	No	No	NA	NA	NA	NA	NA	NA	NA	NA	NA	NA	NA	NA	NA	NA	NA	NA	NA	NA	NA	NA	NA	20	0	4.96981	none
Novel_miR4378a	24	Gm03	29727720	29727983	24	No	No	No	NA	NA	NA	NA	NA	NA	NA	NA	NA	NA	NA	NA	NA	NA	NA	NA	NA	NA	26	24	3.21888	NA	NA	NA	none
Novel_miR4378a	24	Gm16	27980940	27981170	21	No	No	Yes	NA	NA	NA	NA	NA	NA	40	0	1.79176	NA	NA	NA	NA	NA	NA	NA	NA	NA	NA	NA	NA	NA	NA	NA	none		Glyma17g05000.2
Novel_miR4378a	24	Gm19	22670438	22670653	24	No	No	No	23	-96	2.3979	NA	NA	NA	NA	NA	NA	NA	NA	NA	NA	NA	NA	NA	NA	NA	NA	NA	NA	NA	NA	NA	none
Novel_miR4378b	24	Gm01	35522277	35522540	24	No	No	No	NA	NA	NA	NA	NA	NA	NA	NA	NA	NA	NA	NA	13	-168	1.60944	NA	NA	NA	NA	NA	NA	NA	NA	NA	none
Novel_miR4378b	24	Gm01	52429577	52429912	24	No	No	No	43	360	10.0079	NA	NA	NA	NA	NA	NA	NA	NA	NA	NA	NA	NA	NA	NA	NA	NA	NA	NA	NA	NA	NA	none
Novel_miR4378b	24	Gm02	41678025	41678264	24	No	No	No	NA	NA	NA	NA	NA	NA	NA	NA	NA	NA	NA	NA	19	-72	1.60944	NA	NA	NA	NA	NA	NA	NA	NA	NA	none
Novel_miR4378b	24	Gm07	11345011	11345322	24	No	No	No	NA	NA	NA	NA	NA	NA	NA	NA	NA	4	-264	1.60944	NA	NA	NA	NA	NA	NA	NA	NA	NA	NA	NA	NA	none
Novel_miR4378b	24	Gm14	6056154	6056345	24	No	No	No	NA	NA	NA	NA	NA	NA	NA	NA	NA	NA	NA	NA	NA	NA	NA	13	120	3.21888	NA	NA	NA	NA	NA	NA	none
Novel_miR4378b	24	Gm20	31259511	31259797	21	No	No	No	NA	NA	NA	17	-63	2.07944	56	-77	2.30259	NA	NA	NA	NA	NA	NA	NA	NA	NA	NA	NA	NA	NA	NA	NA	none
Novel_miR4379	24	Gm06	563671	563910	24	No	No	No	NA	NA	NA	NA	NA	NA	17	192	2.07944	NA	NA	NA	NA	NA	NA	NA	NA	NA	NA	NA	NA	NA	NA	NA	none
Novel_miR4379	24	Gm09	33780962	33781153	24	Glyma09g27090.1	No	No	19	264	3.21888	NA	NA	NA	NA	NA	NA	NA	NA	NA	NA	NA	NA	NA	NA	NA	NA	NA	NA	NA	NA	NA	Glyma09g27090.1
Novel_miR4379	24	Gm09	6671464	6671727	24	No	No	No	NA	NA	NA	6	-72	2.56495	NA	NA	NA	NA	NA	NA	NA	NA	NA	NA	NA	NA	NA	NA	NA	NA	NA	NA	none
Novel_miR4379	24	Gm16	36282005	36282244	24	No	No	No	30	216	1.60944	NA	NA	NA	NA	NA	NA	NA	NA	NA	NA	NA	NA	NA	NA	NA	NA	NA	NA	NA	NA	NA	none
Novel_miR4380a	24	Gm04	37348683	37348970	24	No	No	No	NA	NA	NA	NA	NA	NA	NA	NA	NA	NA	NA	NA	NA	NA	NA	15	-72	2.48491	NA	NA	NA	NA	NA	NA	none
Novel_miR4380a	24	Gm11	27628396	27628707	24	No	No	No	20	-24	1.79176	NA	NA	NA	NA	NA	NA	NA	NA	NA	NA	NA	NA	NA	NA	NA	NA	NA	NA	NA	NA	NA	none
Novel_miR4380a	24	Gm13	17257488	17257739	21	No	No	No	NA	NA	NA	NA	NA	NA	32	-189	1.94591	NA	NA	NA	NA	NA	NA	NA	NA	NA	NA	NA	NA	NA	NA	NA	none
Novel_miR4380a	24	Gm13	17257527	17257742	24	No	No	No	NA	NA	NA	NA	NA	NA	NA	NA	NA	NA	NA	NA	28	-240	1.60944	NA	NA	NA	NA	NA	NA	NA	NA	NA	none
Novel_miR4380b	22	Gm05	8413999	8414310	24	No	No	No	25	-192	3.17805	NA	NA	NA	NA	NA	NA	NA	NA	NA	NA	NA	NA	NA	NA	NA	NA	NA	NA	NA	NA	NA	none
Novel_miR4380b	22	Gm18	57477841	57478104	24	No	No	No	25	-216	2.07944	NA	NA	NA	NA	NA	NA	NA	NA	NA	NA	NA	NA	NA	NA	NA	NA	NA	NA	NA	NA	NA	none
Novel_miR4382	22	Gm02	19837135	19837323	21	No	No	No	NA	NA	NA	NA	NA	NA	NA	NA	NA	NA	NA	NA	NA	NA	NA	18	-126	2.19722	NA	NA	NA	NA	NA	NA	none
Novel_miR4382	22	Gm02	38130673	38131008	24	Glyma02g34091.1	No	No	NA	NA	NA	NA	NA	NA	48	48	4.39445	NA	NA	NA	NA	NA	NA	NA	NA	NA	NA	NA	NA	NA	NA	NA	GO:0003676,GO:0008270
Novel_miR4382	22	Gm05	6379121	6379744	24	Glyma05g06410.1	No	No	NA	NA	NA	NA	NA	NA	90	48	4.39445	NA	NA	NA	NA	NA	NA	NA	NA	NA	NA	NA	NA	NA	NA	NA	myb domain protein 40
Novel_miR4382	22	Gm06	39860531	39860803	21	No	No	No	NA	NA	NA	NA	NA	NA	NA	NA	NA	NA	NA	NA	NA	NA	NA	NA	NA	NA	20	168	2.3979	NA	NA	NA	none
Novel_miR4382	22	Gm06	31921362	31921697	24	No	No	No	NA	NA	NA	NA	NA	NA	42	48	4.39445	NA	NA	NA	NA	NA	NA	NA	NA	NA	NA	NA	NA	NA	NA	NA	none
Novel_miR4382	22	Gm08	30603854	30604285	24	No	No	No	NA	NA	NA	NA	NA	NA	NA	NA	NA	NA	NA	NA	NA	NA	NA	NA	NA	NA	84	-216	6.59167	NA	NA	NA	none
Novel_miR4382	22	Gm09	34694755	34695066	24	No	No	No	NA	NA	NA	NA	NA	NA	50	144	1.79176	NA	NA	NA	NA	NA	NA	NA	NA	NA	NA	NA	NA	NA	NA	NA	none
Novel_miR4382	22	Gm09	21623632	21623991	24	No	No	No	NA	NA	NA	59	240	7.27517	NA	NA	NA	NA	NA	NA	NA	NA	NA	NA	NA	NA	NA	NA	NA	NA	NA	NA	none
Novel_miR4382	22	Gm09	34700789	34701076	24	No	No	No	15	144	2.77259	NA	NA	NA	NA	NA	NA	NA	NA	NA	NA	NA	NA	NA	NA	NA	NA	NA	NA	NA	NA	NA	none
Novel_miR4382	22	Gm10	43143957	43144268	24	No	No	No	12	144	3.04452	NA	NA	NA	20	144	2.07944	NA	NA	NA	NA	NA	NA	NA	NA	NA	NA	NA	NA	NA	NA	NA	none
Novel_miR4382	22	Gm12	25480910	25481245	24	No	No	No	NA	NA	NA	NA	NA	NA	42	48	4.39445	NA	NA	NA	NA	NA	NA	NA	NA	NA	NA	NA	NA	NA	NA	NA	none
Novel_miR4382	22	Gm14	36800427	36800762	24	No	No	No	NA	NA	NA	NA	NA	NA	38	48	4.39445	NA	NA	NA	NA	NA	NA	NA	NA	NA	NA	NA	NA	NA	NA	NA	none
Novel_miR4382	22	Gm14	8057510	8057677	21	No	No	No	NA	NA	NA	NA	NA	NA	NA	NA	NA	NA	NA	NA	NA	NA	NA	11	-147	2.30259	NA	NA	NA	NA	NA	NA	none
Novel_miR4382	22	Gm18	11431281	11431592	24	No	No	No	17	192	1.60944	NA	NA	NA	NA	NA	NA	NA	NA	NA	NA	NA	NA	NA	NA	NA	NA	NA	NA	NA	NA	NA	none
Novel_miR4382	22	Gm18	26511377	26511616	24	No	No	No	NA	NA	NA	15	288	1.94591	NA	NA	NA	NA	NA	NA	NA	NA	NA	NA	NA	NA	NA	NA	NA	NA	NA	NA	none
Novel_miR4382	22	Gm18	27660936	27661229	21	No	No	Yes	NA	NA	NA	NA	NA	NA	NA	NA	NA	37	-147	1.60944	NA	NA	NA	NA	NA	NA	NA	NA	NA	NA	NA	NA	none		Glyma17g05000.2
Novel_miR4383	24	Gm01	22879324	22879587	24	No	No	No	NA	NA	NA	NA	NA	NA	NA	NA	NA	NA	NA	NA	NA	NA	NA	18	168	3.58352	NA	NA	NA	NA	NA	NA	none
Novel_miR4383	24	Gm01	36097698	36097937	24	No	No	No	NA	NA	NA	NA	NA	NA	NA	NA	NA	NA	NA	NA	NA	NA	NA	16	168	1.60944	NA	NA	NA	NA	NA	NA	none
Novel_miR4383	24	Gm01	12963683	12963946	24	No	No	No	NA	NA	NA	NA	NA	NA	NA	NA	NA	NA	NA	NA	NA	NA	NA	14	168	3.58352	NA	NA	NA	NA	NA	NA	none
Novel_miR4383	24	Gm01	30429766	30430029	24	No	No	No	NA	NA	NA	NA	NA	NA	NA	NA	NA	NA	NA	NA	NA	NA	NA	23	192	1.60944	NA	NA	NA	NA	NA	NA	none
Novel_miR4383	24	Gm02	7563942	7564181	24	No	No	No	NA	NA	NA	NA	NA	NA	NA	NA	NA	NA	NA	NA	NA	NA	NA	11	-216	1.94591	NA	NA	NA	NA	NA	NA	none
Novel_miR4383	24	Gm11	28171585	28171896	24	No	No	No	NA	NA	NA	10	384	2.07944	NA	NA	NA	NA	NA	NA	NA	NA	NA	NA	NA	NA	NA	NA	NA	NA	NA	NA	none
Novel_miR4383	24	Gm11	23017813	23018124	24	No	No	No	NA	NA	NA	10	384	2.07944	NA	NA	NA	NA	NA	NA	NA	NA	NA	NA	NA	NA	NA	NA	NA	NA	NA	NA	none
Novel_miR4383	24	Gm11	21813377	21813688	24	No	No	No	NA	NA	NA	9	384	2.07944	NA	NA	NA	NA	NA	NA	NA	NA	NA	NA	NA	NA	NA	NA	NA	NA	NA	NA	none
Novel_miR4383	24	Gm14	40213320	40213703	24	No	No	No	NA	NA	NA	NA	NA	NA	NA	NA	NA	NA	NA	NA	NA	NA	NA	90	-216	5.54518	NA	NA	NA	NA	NA	NA	none
Novel_miR4383	24	Gm14	20203253	20203564	24	No	No	No	NA	NA	NA	14	384	2.07944	NA	NA	NA	NA	NA	NA	NA	NA	NA	NA	NA	NA	NA	NA	NA	NA	NA	NA	none
Novel_miR4383	24	Gm17	28970994	28971353	24	No	No	No	NA	NA	NA	NA	NA	NA	NA	NA	NA	NA	NA	NA	NA	NA	NA	47	-192	2.70805	NA	NA	NA	NA	NA	NA	none
Novel_miR4383	24	Gm18	21318932	21319195	24	No	No	No	NA	NA	NA	NA	NA	NA	NA	NA	NA	NA	NA	NA	NA	NA	NA	14	168	3.58352	NA	NA	NA	NA	NA	NA	none
Novel_miR4383	24	Gm18	24741094	24741405	24	No	No	No	NA	NA	NA	14	384	2.07944	NA	NA	NA	NA	NA	NA	NA	NA	NA	NA	NA	NA	NA	NA	NA	NA	NA	NA	none
Novel_miR4383	24	Gm19	32477216	32477527	24	No	No	No	NA	NA	NA	11	384	2.07944	NA	NA	NA	NA	NA	NA	NA	NA	NA	NA	NA	NA	NA	NA	NA	NA	NA	NA	none
Novel_miR4383	24	Gm20	8766536	8766847	24	No	No	No	NA	NA	NA	14	384	2.07944	NA	NA	NA	NA	NA	NA	NA	NA	NA	NA	NA	NA	NA	NA	NA	NA	NA	NA	none
Novel_miR4385	24	Gm01	35425607	35425822	24	No	No	No	NA	NA	NA	NA	NA	NA	36	72	2.56495	NA	NA	NA	NA	NA	NA	NA	NA	NA	NA	NA	NA	NA	NA	NA	none
Novel_miR4385	24	Gm04	1515783	1516070	24	No	No	No	NA	NA	NA	NA	NA	NA	30	168	1.60944	NA	NA	NA	NA	NA	NA	NA	NA	NA	NA	NA	NA	23	168	2.83321	none
Novel_miR4385	24	Gm09	4726481	4726744	24	Glyma09g05950.1	No	No	NA	NA	NA	NA	NA	NA	17	216	3.58352	NA	NA	NA	NA	NA	NA	NA	NA	NA	NA	NA	NA	NA	NA	NA	Ankyrin repeat family protein
Novel_miR4385	24	Gm09	33348355	33348642	24	No	No	No	12	-120	2.19722	NA	NA	NA	NA	NA	NA	NA	NA	NA	NA	NA	NA	NA	NA	NA	NA	NA	NA	NA	NA	NA	none
Novel_miR4385	24	Gm11	17885807	17886070	24	No	No	No	NA	NA	NA	NA	NA	NA	NA	NA	NA	NA	NA	NA	NA	NA	NA	NA	NA	NA	NA	NA	NA	28	-96	2.83321	none
Novel_miR4385	24	Gm12	27572352	27572711	24	No	No	No	NA	NA	NA	NA	NA	NA	NA	NA	NA	NA	NA	NA	NA	NA	NA	NA	NA	NA	NA	NA	NA	47	-168	5.78074	none
Novel_miR4385	24	Gm14	7721813	7722052	24	No	No	No	16	192	1.60944	NA	NA	NA	NA	NA	NA	NA	NA	NA	NA	NA	NA	NA	NA	NA	NA	NA	NA	NA	NA	NA	none
Novel_miR4385	24	Gm16	22065572	22065787	24	No	No	No	NA	NA	NA	24	216	3.82864	NA	NA	NA	NA	NA	NA	NA	NA	NA	NA	NA	NA	NA	NA	NA	NA	NA	NA	none
Novel_miR4385	24	Gm18	32618278	32618637	24	No	No	No	40	-120	7.47534	NA	NA	NA	NA	NA	NA	NA	NA	NA	NA	NA	NA	NA	NA	NA	NA	NA	NA	NA	NA	NA	none
Novel_miR4385	24	Gm18	39020082	39020273	24	No	No	No	NA	NA	NA	NA	NA	NA	NA	NA	NA	24	-192	1.60944	NA	NA	NA	NA	NA	NA	NA	NA	NA	NA	NA	NA	none
Novel_miR4387a	24	Gm04	32471714	32471905	24	No	No	No	NA	NA	NA	NA	NA	NA	25	192	2.63906	NA	NA	NA	NA	NA	NA	NA	NA	NA	NA	NA	NA	NA	NA	NA	none
Novel_miR4387b	24	Gm01	19030890	19031249	24	No	No	No	NA	NA	NA	15	144	2.48491	NA	NA	NA	NA	NA	NA	NA	NA	NA	NA	NA	NA	NA	NA	NA	NA	NA	NA	none
Novel_miR4387b	24	Gm04	8373134	8373349	24	No	No	No	24	-120	1.60944	NA	NA	NA	27	-120	2.07944	NA	NA	NA	NA	NA	NA	NA	NA	NA	NA	NA	NA	NA	NA	NA	none
Novel_miR4387b	24	Gm04	20491950	20492189	24	No	No	No	18	264	1.94591	NA	NA	NA	NA	NA	NA	NA	NA	NA	NA	NA	NA	NA	NA	NA	NA	NA	NA	NA	NA	NA	none
Novel_miR4387b	24	Gm08	18251207	18251446	24	No	No	No	21	0	3.21888	NA	NA	NA	NA	NA	NA	NA	NA	NA	NA	NA	NA	NA	NA	NA	NA	NA	NA	NA	NA	NA	none
Novel_miR4387b	24	Gm17	25104469	25104756	24	No	No	No	21	312	1.94591	NA	NA	NA	NA	NA	NA	NA	NA	NA	NA	NA	NA	NA	NA	NA	NA	NA	NA	NA	NA	NA	none
Novel_miR4387b	24	Gm18	49036067	49036354	24	No	No	No	19	312	1.94591	NA	NA	NA	NA	NA	NA	NA	NA	NA	NA	NA	NA	NA	NA	NA	NA	NA	NA	NA	NA	NA	none
Novel_miR4387b	24	Gm20	18650584	18650871	24	No	No	No	20	312	1.94591	NA	NA	NA	NA	NA	NA	NA	NA	NA	NA	NA	NA	NA	NA	NA	NA	NA	NA	NA	NA	NA	none
Novel_miR4387c	24	Gm01	45294173	45294677	24	No	No	No	65	311	8.37931	26	312	3.17805	NA	NA	NA	NA	NA	NA	40	265	2.07944	NA	NA	NA	NA	NA	NA	NA	NA	NA	none
Novel_miR4387c	24	Gm05	22020639	22021262	24	No	No	No	NA	NA	NA	NA	NA	NA	NA	NA	NA	NA	NA	NA	NA	NA	NA	85	240	4.96981	NA	NA	NA	NA	NA	NA	none
Novel_miR4387c	24	Gm13	21227960	21228271	24	No	No	No	NA	NA	NA	NA	NA	NA	18	72	1.60944	NA	NA	NA	NA	NA	NA	NA	NA	NA	NA	NA	NA	NA	NA	NA	none
Novel_miR4387c	24	Gm18	24482023	24482238	24	No	No	No	NA	NA	NA	NA	NA	NA	NA	NA	NA	NA	NA	NA	NA	NA	NA	NA	NA	NA	22	-192	1.79176	NA	NA	NA	none
Novel_miR4387c|Novel_miR4387c	24|24	Gm09	9860651	9861028	21	No	No	No	44	378	3.89182	NA	NA	NA	NA	NA	NA	NA	NA	NA	NA	NA	NA	NA	NA	NA	NA	NA	NA	NA	NA	NA	none
Novel_miR4387e	21	Gm02	12367862	12368077	24	No	No	No	NA	NA	NA	NA	NA	NA	24	120	2.56495	NA	NA	NA	NA	NA	NA	NA	NA	NA	NA	NA	NA	NA	NA	NA	none
Novel_miR4387e	21	Gm04	3126827	3127090	24	No	No	No	34	0	3.89182	NA	NA	NA	NA	NA	NA	NA	NA	NA	NA	NA	NA	NA	NA	NA	NA	NA	NA	NA	NA	NA	none
Novel_miR4387e	21	Gm06	42786168	42786419	21	No	No	No	NA	NA	NA	NA	NA	NA	NA	NA	NA	NA	NA	NA	NA	NA	NA	NA	NA	NA	24	315	3.21888	NA	NA	NA	none
Novel_miR4387e	21	Gm16	16332338	16332865	24	No	No	No	88	-144	6.43775	NA	NA	NA	NA	NA	NA	NA	NA	NA	NA	NA	NA	NA	NA	NA	NA	NA	NA	NA	NA	NA	none
Novel_miR4387e	21	Gm18	24482001	24482189	21	No	No	No	NA	NA	NA	NA	NA	NA	31	-147	2.07944	NA	NA	NA	NA	NA	NA	NA	NA	NA	NA	NA	NA	NA	NA	NA	none
Novel_miR4388	24	Gm02	42116185	42116376	24	No	No	No	NA	NA	NA	NA	NA	NA	18	-144	1.60944	NA	NA	NA	NA	NA	NA	NA	NA	NA	NA	NA	NA	NA	NA	NA	none
Novel_miR4388	24	Gm03	35286967	35287158	24	No	No	No	NA	NA	NA	NA	NA	NA	NA	NA	NA	NA	NA	NA	NA	NA	NA	13	-240	1.79176	NA	NA	NA	NA	NA	NA	none
Novel_miR4388	24	Gm04	45067491	45067730	24	No	No	No	NA	NA	NA	NA	NA	NA	NA	NA	NA	NA	NA	NA	NA	NA	NA	20	-168	2.19722	NA	NA	NA	NA	NA	NA	none
Novel_miR4388	24	Gm05	35845913	35846200	24	Glyma05g30460.2	No	No	NA	NA	NA	NA	NA	NA	NA	NA	NA	NA	NA	NA	NA	NA	NA	28	-48	2.19722	NA	NA	NA	NA	NA	NA	Subtilase family protein
Novel_miR4388	24	Gm09	9268725	9268976	21	No	No	Yes	NA	NA	NA	NA	NA	NA	NA	NA	NA	27	-21	2.19722	NA	NA	NA	NA	NA	NA	NA	NA	NA	NA	NA	NA	none		Glyma12g28470.3_Glyma12g28470.7
Novel_miR4388	24	Gm10	36181364	36181552	21	No	No	Yes	NA	NA	NA	7	-210	1.79176	NA	NA	NA	NA	NA	NA	NA	NA	NA	NA	NA	NA	NA	NA	NA	NA	NA	NA	none		Glyma12g28470.3_Glyma12g28470.9_Glyma12g28470.7
Novel_miR4388	24	Gm12	6822000	6822215	24	No	No	No	NA	NA	NA	NA	NA	NA	NA	NA	NA	NA	NA	NA	NA	NA	NA	NA	NA	NA	30	-96	1.60944	NA	NA	NA	none
Novel_miR4388	24	Gm15	42273680	42274057	21	No	No	Yes	NA	NA	NA	NA	NA	NA	100	-105	4.60517	40	-105	2.19722	NA	NA	NA	NA	NA	NA	NA	NA	NA	NA	NA	NA	none		Glyma12g28470.3_Glyma12g28470.9_Glyma12g28470.7
Novel_miR4388	24	Gm20	21760202	21760474	21	No	No	Yes	NA	NA	NA	NA	NA	NA	NA	NA	NA	NA	NA	NA	NA	NA	NA	NA	NA	NA	27	-231	2.19722	NA	NA	NA	none		Glyma12g28470.3_Glyma12g28470.7
Novel_miR4388	24	Gm20	21760007	21760414	24	No	No	Yes	NA	NA	NA	NA	NA	NA	NA	NA	NA	48	-168	7.27517	NA	NA	NA	36	-168	3.2581	NA	NA	NA	NA	NA	NA	none		Glyma12g28470.3_Glyma12g28470.7
Novel_miR4389	24	Gm10	44216561	44216920	24	No	No	No	27	24	2.83321	NA	NA	NA	36	24	6.23832	14	24	2.19722	NA	NA	NA	NA	NA	NA	NA	NA	NA	NA	NA	NA	none
Novel_miR4389	24	Gm13	31669968	31670159	24	Glyma13g28680.1	No	No	19	24	2.07944	NA	NA	NA	NA	NA	NA	NA	NA	NA	NA	NA	NA	NA	NA	NA	NA	NA	NA	NA	NA	NA	Uncharacterised protein family (UPF0497)
Novel_miR4389	24	Gm13	31076308	31076571	24	No	No	No	NA	NA	NA	NA	NA	NA	NA	NA	NA	NA	NA	NA	NA	NA	NA	NA	NA	NA	NA	NA	NA	27	72	2.48491	none
Novel_miR4389	24	Gm14	46136266	46136553	24	No	No	No	NA	NA	NA	NA	NA	NA	NA	NA	NA	NA	NA	NA	NA	NA	NA	26	-48	2.3979	NA	NA	NA	NA	NA	NA	none
Novel_miR4389	24	Gm20	39772325	39772636	24	No	No	No	NA	NA	NA	NA	NA	NA	NA	NA	NA	NA	NA	NA	NA	NA	NA	NA	NA	NA	NA	NA	NA	12	-24	2.3979	none
Novel_miR4390	24	Gm10	6763433	6763744	24	No	No	No	NA	NA	NA	17	0	2.48491	NA	NA	NA	NA	NA	NA	NA	NA	NA	NA	NA	NA	NA	NA	NA	NA	NA	NA	none
Novel_miR4390	24	Gm16	30926909	30927244	24	No	No	No	NA	NA	NA	NA	NA	NA	NA	NA	NA	NA	NA	NA	NA	NA	NA	16	24	1.79176	NA	NA	NA	13	24	2.89037	none
Novel_miR4390	24	Gm18	43719436	43719771	24	No	No	No	NA	NA	NA	24	-48	5.4161	NA	NA	NA	NA	NA	NA	NA	NA	NA	NA	NA	NA	NA	NA	NA	NA	NA	NA	none
Novel_miR4391	24	Gm08	4903023	4904342	24	No	No	No	NA	NA	NA	NA	NA	NA	NA	NA	NA	NA	NA	NA	534	240	13.0324	NA	NA	NA	NA	NA	NA	NA	NA	NA	none
Novel_miR4392	22	Gm02	28811351	28811710	24	No	No	No	NA	NA	NA	23	-240	2.70805	NA	NA	NA	NA	NA	NA	NA	NA	NA	NA	NA	NA	NA	NA	NA	NA	NA	NA	none
Novel_miR4392	22	Gm15	23287906	23288241	24	No	No	No	NA	NA	NA	NA	NA	NA	NA	NA	NA	NA	NA	NA	78	312	7.91717	NA	NA	NA	NA	NA	NA	NA	NA	NA	none
Novel_miR4392	22	Gm16	10118761	10118952	24	No	No	No	NA	NA	NA	NA	NA	NA	NA	NA	NA	NA	NA	NA	15	216	1.79176	NA	NA	NA	NA	NA	NA	NA	NA	NA	none
Novel_miR4392	22	Gm16	10119073	10119552	24	No	No	No	NA	NA	NA	24	-384	2.70805	NA	NA	NA	NA	NA	NA	NA	NA	NA	47	-384	3.29584	NA	NA	NA	NA	NA	NA	none
Novel_miR4392	22	Gm16	10135914	10136369	24	No	No	No	NA	NA	NA	37	-96	6.08904	NA	NA	NA	NA	NA	NA	NA	NA	NA	NA	NA	NA	NA	NA	NA	NA	NA	NA	none
Novel_miR4393a	24	Gm03	23586872	23587135	24	No	No	No	NA	NA	NA	NA	NA	NA	32	312	1.79176	NA	NA	NA	NA	NA	NA	NA	NA	NA	NA	NA	NA	NA	NA	NA	none
Novel_miR4393a|Novel_miR4393b	24|24	Gm08	43142842	43143129	24	No	No	No	NA	NA	NA	NA	NA	NA	NA	NA	NA	NA	NA	NA	NA	NA	NA	NA	NA	NA	NA	NA	NA	18	-48	3.89182	none
Novel_miR4393b	24	Gm01	36474882	36475289	24	No	No	No	NA	NA	NA	NA	NA	NA	47	384	4.15888	NA	NA	NA	NA	NA	NA	NA	NA	NA	NA	NA	NA	NA	NA	NA	none
Novel_miR4393b	24	Gm02	1306940	1307155	24	No	No	No	NA	NA	NA	27	-72	2.30259	NA	NA	NA	NA	NA	NA	NA	NA	NA	NA	NA	NA	NA	NA	NA	NA	NA	NA	none
Novel_miR4393b	24	Gm03	7086198	7086389	24	No	No	No	NA	NA	NA	NA	NA	NA	25	240	1.79176	NA	NA	NA	NA	NA	NA	NA	NA	NA	NA	NA	NA	NA	NA	NA	none
Novel_miR4393b	24	Gm06	33899856	33900191	24	No	No	No	NA	NA	NA	NA	NA	NA	109	-168	4.79579	NA	NA	NA	NA	NA	NA	NA	NA	NA	NA	NA	NA	NA	NA	NA	none
Novel_miR4393b	24	Gm16	24594028	24594243	24	No	No	No	24	-48	2.3979	NA	NA	NA	NA	NA	NA	NA	NA	NA	NA	NA	NA	NA	NA	NA	NA	NA	NA	NA	NA	NA	none
Novel_miR4393b	24	Gm16	11292543	11292902	24	No	No	No	NA	NA	NA	NA	NA	NA	NA	NA	NA	NA	NA	NA	NA	NA	NA	NA	NA	NA	36	-144	1.94591	NA	NA	NA	none
Novel_miR4394	24	Gm01	30014199	30014414	24	No	No	No	NA	NA	NA	NA	NA	NA	NA	NA	NA	NA	NA	NA	NA	NA	NA	NA	NA	NA	21	-168	1.79176	NA	NA	NA	none
Novel_miR4394	24	Gm07	20594578	20594865	24	No	No	No	NA	NA	NA	NA	NA	NA	NA	NA	NA	NA	NA	NA	NA	NA	NA	NA	NA	NA	NA	NA	NA	33	-48	5.27811	none
Novel_miR4394	24	Gm18	58549764	58549955	24	No	No	No	7	-216	1.60944	NA	NA	NA	NA	NA	NA	NA	NA	NA	NA	NA	NA	NA	NA	NA	NA	NA	NA	NA	NA	NA	none
Novel_miR4394	24	Gm19	18333100	18333288	21	No	No	No	NA	NA	NA	NA	NA	NA	14	21	1.60944	NA	NA	NA	NA	NA	NA	NA	NA	NA	NA	NA	NA	NA	NA	NA	none
Novel_miR4395	22	Gm01	6103164	6103331	21	No	No	No	NA	NA	NA	NA	NA	NA	NA	NA	NA	NA	NA	NA	NA	NA	NA	12	252	2.56495	NA	NA	NA	NA	NA	NA	none
Novel_miR4395	22	Gm03	8078983	8079846	24	No	No	Yes	NA	NA	NA	NA	NA	NA	NA	NA	NA	NA	NA	NA	NA	NA	NA	NA	NA	NA	395	-72	17.9176	NA	NA	NA	none		Glyma02g08350.1
Novel_miR4397-3p	22	Gm18	43808947	43809258	24	No	No	No	NA	NA	NA	NA	NA	NA	NA	NA	NA	NA	NA	NA	NA	NA	NA	11	120	1.60944	NA	NA	NA	NA	NA	NA	none
Novel_miR4397-3p	22	Gm20	31817036	31817395	24	No	No	No	NA	NA	NA	NA	NA	NA	NA	NA	NA	116	-240	4.96981	NA	NA	NA	NA	NA	NA	NA	NA	NA	NA	NA	NA	none
Novel_miR4398	24	Gm02	41163446	41163661	24	No	No	No	NA	NA	NA	NA	NA	NA	NA	NA	NA	NA	NA	NA	NA	NA	NA	24	168	1.60944	NA	NA	NA	NA	NA	NA	none
Novel_miR4398	24	Gm03	32796724	32796963	24	No	No	No	NA	NA	NA	NA	NA	NA	NA	NA	NA	NA	NA	NA	11	-24	1.60944	NA	NA	NA	NA	NA	NA	NA	NA	NA	none
Novel_miR4398	24	Gm03	37777142	37777405	24	No	No	No	NA	NA	NA	NA	NA	NA	NA	NA	NA	NA	NA	NA	NA	NA	NA	NA	NA	NA	NA	NA	NA	14	216	3.13549	none
Novel_miR4398	24	Gm03	23775053	23775292	24	No	No	No	9	192	3.58352	NA	NA	NA	NA	NA	NA	NA	NA	NA	NA	NA	NA	NA	NA	NA	NA	NA	NA	NA	NA	NA	none
Novel_miR4398	24	Gm04	7601103	7601390	24	No	No	No	NA	NA	NA	13	144	4.60517	NA	NA	NA	NA	NA	NA	NA	NA	NA	NA	NA	NA	NA	NA	NA	NA	NA	NA	none
Novel_miR4398	24	Gm04	46707792	46708055	24	No	No	No	NA	NA	NA	NA	NA	NA	NA	NA	NA	10	168	1.79176	NA	NA	NA	NA	NA	NA	NA	NA	NA	NA	NA	NA	none
Novel_miR4398	24	Gm04	37562626	37562937	24	No	No	No	NA	NA	NA	NA	NA	NA	28	144	4.39445	NA	NA	NA	NA	NA	NA	NA	NA	NA	NA	NA	NA	NA	NA	NA	none
Novel_miR4398	24	Gm07	5584322	5584585	24	No	No	No	16	144	2.30259	NA	NA	NA	NA	NA	NA	NA	NA	NA	NA	NA	NA	NA	NA	NA	NA	NA	NA	NA	NA	NA	none
Novel_miR4398	24	Gm08	17144933	17145124	24	No	No	No	NA	NA	NA	8	72	1.60944	NA	NA	NA	NA	NA	NA	NA	NA	NA	NA	NA	NA	NA	NA	NA	NA	NA	NA	none
Novel_miR4398	24	Gm13	20680780	20680971	24	No	No	No	NA	NA	NA	NA	NA	NA	17	-24	2.3979	NA	NA	NA	NA	NA	NA	NA	NA	NA	NA	NA	NA	NA	NA	NA	none
Novel_miR4398	24	Gm14	5701154	5701441	24	No	No	No	36	144	1.60944	NA	NA	NA	NA	NA	NA	NA	NA	NA	NA	NA	NA	NA	NA	NA	NA	NA	NA	NA	NA	NA	none
Novel_miR4398	24	Gm15	13005870	13006133	24	No	No	No	NA	NA	NA	NA	NA	NA	20	48	1.60944	NA	NA	NA	NA	NA	NA	NA	NA	NA	NA	NA	NA	NA	NA	NA	none
Novel_miR4398	24	Gm17	11622801	11623136	24	No	No	No	22	144	5.1299	NA	NA	NA	NA	NA	NA	NA	NA	NA	NA	NA	NA	NA	NA	NA	NA	NA	NA	NA	NA	NA	none
Novel_miR4398	24	Gm18	52304376	52304627	21	No	No	No	NA	NA	NA	NA	NA	NA	19	126	2.63906	NA	NA	NA	NA	NA	NA	NA	NA	NA	NA	NA	NA	NA	NA	NA	none
Novel_miR4398	24	Gm20	23702719	23703054	24	No	No	No	NA	NA	NA	NA	NA	NA	27	72	1.94591	NA	NA	NA	NA	NA	NA	NA	NA	NA	NA	NA	NA	NA	NA	NA	none
Novel_miR4399	22	Gm03	46108301	46108588	24	Glyma03g40320.4	No	No	NA	NA	NA	NA	NA	NA	30	24	5.66643	NA	NA	NA	NA	NA	NA	NA	NA	NA	NA	NA	NA	NA	NA	NA	ARM repeat superfamily protein
Novel_miR4399	22	Gm08	15859035	15859370	24	No	No	No	NA	NA	NA	NA	NA	NA	NA	NA	NA	NA	NA	NA	NA	NA	NA	23	240	2.3979	NA	NA	NA	NA	NA	NA	none
Novel_miR4399	22	Gm14	11461964	11462275	24	No	No	No	NA	NA	NA	NA	NA	NA	23	-24	3.89182	NA	NA	NA	NA	NA	NA	NA	NA	NA	NA	NA	NA	NA	NA	NA	none
Novel_miR4399	22	Gm15	13747852	13748139	24	No	No	No	7	-168	1.79176	NA	NA	NA	NA	NA	NA	NA	NA	NA	NA	NA	NA	NA	NA	NA	NA	NA	NA	NA	NA	NA	none
Novel_miR4399	22	Gm17	7232370	7232681	24	No	No	No	NA	NA	NA	NA	NA	NA	36	-48	3.58352	NA	NA	NA	NA	NA	NA	24	-61	1.60944	NA	NA	NA	NA	NA	NA	none
Novel_miR4401a	24	Gm20	26531535	26531765	21	No	No	No	NA	NA	NA	NA	NA	NA	28	-252	1.60944	NA	NA	NA	NA	NA	NA	NA	NA	NA	NA	NA	NA	NA	NA	NA	none
Novel_miR4401b	21	Gm06	44759555	44759722	21	No	No	No	NA	NA	NA	7	252	2.07944	NA	NA	NA	NA	NA	NA	NA	NA	NA	NA	NA	NA	NA	NA	NA	NA	NA	NA	none
Novel_miR4402	24	Gm01	50471557	50471772	24	No	No	No	25	264	3.52636	NA	NA	NA	NA	NA	NA	NA	NA	NA	NA	NA	NA	NA	NA	NA	NA	NA	NA	NA	NA	NA	none
Novel_miR4402	24	Gm01	35572816	35573151	24	Glyma01g26750.2	No	No	NA	NA	NA	NA	NA	NA	32	96	3.58352	NA	NA	NA	NA	NA	NA	NA	NA	NA	NA	NA	NA	NA	NA	NA	laccase 7
Novel_miR4402	24	Gm01	48938382	48938645	24	No	No	No	NA	NA	NA	NA	NA	NA	NA	NA	NA	20	120	1.60944	NA	NA	NA	NA	NA	NA	NA	NA	NA	NA	NA	NA	none
Novel_miR4402	24	Gm06	14852178	14852417	24	No	No	No	NA	NA	NA	NA	NA	NA	22	216	2.07944	NA	NA	NA	NA	NA	NA	NA	NA	NA	NA	NA	NA	NA	NA	NA	none
Novel_miR4402	24	Gm08	44478547	44478810	24	Glyma08g45040.2	No	No	58	-312	8.22175	NA	NA	NA	NA	NA	NA	NA	NA	NA	NA	NA	NA	NA	NA	NA	NA	NA	NA	NA	NA	NA	Protein of unknown function (DUF565)
Novel_miR4402	24	Gm08	44478089	44478448	24	Glyma08g45040.2	No	No	NA	NA	NA	NA	NA	NA	NA	NA	NA	41	96	4.15888	NA	NA	NA	NA	NA	NA	NA	NA	NA	NA	NA	NA	Protein of unknown function (DUF565)
Novel_miR4402	24	Gm08	8427082	8427441	24	Glyma08g11570.1	No	No	NA	NA	NA	42	96	3.21888	NA	NA	NA	52	96	3.89182	NA	NA	NA	NA	NA	NA	NA	NA	NA	NA	NA	NA	cytochrome P450, family 71, subfamily B, polypeptide 34
Novel_miR4402	24	Gm09	32034075	32034290	24	No	No	No	10	-48	1.60944	NA	NA	NA	NA	NA	NA	NA	NA	NA	NA	NA	NA	NA	NA	NA	NA	NA	NA	NA	NA	NA	none
Novel_miR4402	24	Gm10	38264165	38264524	24	No	No	No	NA	NA	NA	NA	NA	NA	NA	NA	NA	NA	NA	NA	NA	NA	NA	75	-384	2.07944	NA	NA	NA	NA	NA	NA	none
Novel_miR4402	24	Gm11	14977184	14977543	24	No	No	No	NA	NA	NA	NA	NA	NA	44	72	6.18208	NA	NA	NA	16	72	1.60944	NA	NA	NA	NA	NA	NA	NA	NA	NA	none
Novel_miR4402	24	Gm11	16114022	16114273	21	No	No	No	NA	NA	NA	NA	NA	NA	NA	NA	NA	NA	NA	NA	NA	NA	NA	21	210	1.94591	NA	NA	NA	NA	NA	NA	none
Novel_miR4402	24	Gm12	3238273	3238800	24	No	No	No	NA	NA	NA	NA	NA	NA	106	96	13.0324	NA	NA	NA	NA	NA	NA	NA	NA	NA	NA	NA	NA	NA	NA	NA	none
Novel_miR4402	24	Gm13	35850633	35850896	24	No	No	No	22	192	1.60944	NA	NA	NA	NA	NA	NA	NA	NA	NA	NA	NA	NA	NA	NA	NA	NA	NA	NA	NA	NA	NA	none
Novel_miR4402	24	Gm15	19170736	19171023	24	No	No	No	NA	NA	NA	NA	NA	NA	15	24	2.99573	NA	NA	NA	NA	NA	NA	NA	NA	NA	NA	NA	NA	NA	NA	NA	none
Novel_miR4402	24	Gm17	26301200	26301493	21	No	No	No	NA	NA	NA	NA	NA	NA	32	-210	3.89182	NA	NA	NA	NA	NA	NA	NA	NA	NA	NA	NA	NA	NA	NA	NA	none
Novel_miR4402	24	Gm17	26270289	26270576	24	No	No	No	NA	NA	NA	NA	NA	NA	29	-168	2.07944	NA	NA	NA	NA	NA	NA	NA	NA	NA	NA	NA	NA	NA	NA	NA	none
Novel_miR4402	24	Gm17	26301191	26301502	24	No	No	No	NA	NA	NA	18	-192	3.13549	NA	NA	NA	NA	NA	NA	NA	NA	NA	NA	NA	NA	NA	NA	NA	NA	NA	NA	none
Novel_miR4402	24	Gm17	27468544	27468783	24	No	No	No	NA	NA	NA	NA	NA	NA	NA	NA	NA	NA	NA	NA	39	96	1.79176	NA	NA	NA	NA	NA	NA	NA	NA	NA	none
Novel_miR4402	24	Gm18	30421275	30421466	24	Glyma18g26390.3	No	No	16	96	1.79176	NA	NA	NA	NA	NA	NA	NA	NA	NA	NA	NA	NA	NA	NA	NA	NA	NA	NA	NA	NA	NA	embryo defective 2752
Novel_miR4403	24	Gm06	28660291	28660626	24	Glyma06g29960.2	No	No	NA	NA	NA	NA	NA	NA	51	72	3.58352	NA	NA	NA	NA	NA	NA	NA	NA	NA	NA	NA	NA	NA	NA	NA	SET domain group 4
Novel_miR4403	24	Gm07	14714812	14715147	24	No	No	No	85	72	6.73459	NA	NA	NA	NA	NA	NA	NA	NA	NA	NA	NA	NA	NA	NA	NA	NA	NA	NA	NA	NA	NA	none
Novel_miR4403	24	Gm07	28178374	28178709	24	Glyma07g25710.1	No	No	77	120	5.4161	NA	NA	NA	NA	NA	NA	NA	NA	NA	NA	NA	NA	NA	NA	NA	NA	NA	NA	NA	NA	NA	tolB protein-related
Novel_miR4403	24	Gm07	14714908	14715138	21	No	No	No	NA	NA	NA	NA	NA	NA	NA	NA	NA	NA	NA	NA	NA	NA	NA	24	84	2.19722	NA	NA	NA	NA	NA	NA	none
Novel_miR4405	24	Gm12	10205781	10206092	24	No	No	No	NA	NA	NA	33	-48	1.60944	NA	NA	NA	NA	NA	NA	NA	NA	NA	NA	NA	NA	NA	NA	NA	NA	NA	NA	none
Novel_miR4405	24	Gm12	26913849	26914040	24	No	No	No	NA	NA	NA	NA	NA	NA	46	144	1.79176	NA	NA	NA	NA	NA	NA	NA	NA	NA	NA	NA	NA	NA	NA	NA	none
Novel_miR4405	24	Gm13	24579798	24580037	24	No	No	No	NA	NA	NA	NA	NA	NA	12	120	1.79176	NA	NA	NA	NA	NA	NA	NA	NA	NA	NA	NA	NA	NA	NA	NA	none
Novel_miR4405	24	Gm14	7862034	7862321	24	No	No	No	NA	NA	NA	NA	NA	NA	NA	NA	NA	NA	NA	NA	NA	NA	NA	NA	NA	NA	11	24	1.79176	NA	NA	NA	none
Novel_miR4405	24	Gm20	31259516	31259875	24	No	No	No	NA	NA	NA	73	-144	7.91717	NA	NA	NA	NA	NA	NA	NA	NA	NA	NA	NA	NA	73	-144	3.58352	NA	NA	NA	none
Novel_miR4406	24	Gm03	37361646	37361861	24	No	No	No	19	216	1.94591	NA	NA	NA	NA	NA	NA	NA	NA	NA	NA	NA	NA	NA	NA	NA	NA	NA	NA	NA	NA	NA	none
Novel_miR4407	22	Gm10	17631392	17631583	24	No	No	No	15	-120	1.79176	NA	NA	NA	NA	NA	NA	NA	NA	NA	NA	NA	NA	NA	NA	NA	NA	NA	NA	NA	NA	NA	none
Novel_miR4410	24	Gm12	11132733	11133020	24	No	No	No	NA	NA	NA	NA	NA	NA	NA	NA	NA	NA	NA	NA	37	-240	3.58352	NA	NA	NA	NA	NA	NA	NA	NA	NA	none
Novel_miR4411	22	Gm01	19561793	19562002	21	Glyma01g15744.1	No	No	NA	NA	NA	NA	NA	NA	15	-231	1.79176	NA	NA	NA	NA	NA	NA	NA	NA	NA	NA	NA	NA	NA	NA	NA	GO:0003676,GO:0008270
Novel_miR4411	22	Gm01	28582714	28583007	21	No	No	No	NA	NA	NA	NA	NA	NA	26	-189	1.94591	NA	NA	NA	NA	NA	NA	NA	NA	NA	NA	NA	NA	NA	NA	NA	none
Novel_miR4411	22	Gm02	19837641	19837934	21	No	No	No	21	-189	1.94591	NA	NA	NA	28	-189	1.94591	NA	NA	NA	NA	NA	NA	NA	NA	NA	NA	NA	NA	NA	NA	NA	none
Novel_miR4411	22	Gm03	8273160	8273375	24	No	No	No	NA	NA	NA	14	144	2.70805	NA	NA	NA	NA	NA	NA	NA	NA	NA	NA	NA	NA	NA	NA	NA	NA	NA	NA	none
Novel_miR4411	22	Gm07	25568214	25568507	21	No	No	No	15	-189	1.94591	NA	NA	NA	26	-189	1.94591	NA	NA	NA	NA	NA	NA	NA	NA	NA	NA	NA	NA	NA	NA	NA	none
Novel_miR4411	22	Gm07	25567941	25568192	21	No	No	No	NA	NA	NA	NA	NA	NA	NA	NA	NA	NA	NA	NA	NA	NA	NA	NA	NA	NA	26	126	3.89182	NA	NA	NA	none
Novel_miR4411	22	Gm08	25090602	25090841	24	No	No	No	29	-96	2.56495	NA	NA	NA	NA	NA	NA	NA	NA	NA	NA	NA	NA	NA	NA	NA	NA	NA	NA	NA	NA	NA	none
Novel_miR4411	22	Gm12	19706750	19706938	21	No	No	No	14	-168	1.94591	NA	NA	NA	NA	NA	NA	NA	NA	NA	NA	NA	NA	13	-168	2.99573	NA	NA	NA	NA	NA	NA	none
Novel_miR4411	22	Gm13	14656617	14656856	24	No	No	No	NA	NA	NA	16	-120	1.60944	NA	NA	NA	NA	NA	NA	NA	NA	NA	NA	NA	NA	NA	NA	NA	NA	NA	NA	none
Novel_miR4411	22	Gm14	26952620	26952859	24	No	No	No	35	-96	2.56495	NA	NA	NA	NA	NA	NA	NA	NA	NA	NA	NA	NA	NA	NA	NA	NA	NA	NA	NA	NA	NA	none
Novel_miR4411	22	Gm14	8049865	8050224	24	No	No	No	27	0	3.89182	NA	NA	NA	NA	NA	NA	NA	NA	NA	NA	NA	NA	NA	NA	NA	NA	NA	NA	NA	NA	NA	none
Novel_miR4411	22	Gm14	26097872	26098111	24	No	No	No	35	-96	2.56495	NA	NA	NA	NA	NA	NA	NA	NA	NA	NA	NA	NA	NA	NA	NA	NA	NA	NA	NA	NA	NA	none
Novel_miR4411	22	Gm15	26112645	26112884	24	No	No	No	28	-96	2.56495	NA	NA	NA	NA	NA	NA	NA	NA	NA	NA	NA	NA	NA	NA	NA	NA	NA	NA	NA	NA	NA	none
Novel_miR4411	22	Gm18	39982442	39982681	24	No	No	No	NA	NA	NA	14	-120	1.60944	NA	NA	NA	NA	NA	NA	NA	NA	NA	NA	NA	NA	NA	NA	NA	NA	NA	NA	none
Novel_miR4411	22	Gm18	26512309	26512476	21	No	No	No	15	-147	1.94591	NA	NA	NA	NA	NA	NA	NA	NA	NA	NA	NA	NA	NA	NA	NA	NA	NA	NA	NA	NA	NA	none
Novel_miR4412-5p	21	Gm02	36229244	36229579	24	No	No	No	NA	NA	NA	NA	NA	NA	16	336	3.58352	NA	NA	NA	NA	NA	NA	NA	NA	NA	NA	NA	NA	NA	NA	NA	none
Novel_miR4413a	20	Gm02	17014820	17015035	24	Glyma02g18301.2	No	No	NA	NA	NA	6	312	2.07944	NA	NA	NA	NA	NA	NA	NA	NA	NA	NA	NA	NA	NA	NA	NA	NA	NA	NA	AT1G35660.1
Novel_miR4413a	20	Gm03	16977778	16978029	21	No	No	No	NA	NA	NA	NA	NA	NA	18	-63	1.79176	NA	NA	NA	NA	NA	NA	NA	NA	NA	NA	NA	NA	NA	NA	NA	none
Novel_miR4413a	20	Gm05	22629788	22630027	24	No	No	No	NA	NA	NA	NA	NA	NA	36	120	2.94444	NA	NA	NA	NA	NA	NA	NA	NA	NA	NA	NA	NA	NA	NA	NA	none
Novel_miR4413a	20	Gm05	15113193	15113480	24	No	No	Yes	NA	NA	NA	NA	NA	NA	37	-144	2.77259	NA	NA	NA	NA	NA	NA	NA	NA	NA	NA	NA	NA	NA	NA	NA	none
Novel_miR4413a	20	Gm06	25130864	25131055	24	No	No	No	NA	NA	NA	NA	NA	NA	NA	NA	NA	NA	NA	NA	NA	NA	NA	NA	NA	NA	18	240	1.60944	NA	NA	NA	none
Novel_miR4413a	20	Gm06	21293050	21293457	24	No	No	No	33	120	1.60944	NA	NA	NA	NA	NA	NA	NA	NA	NA	NA	NA	NA	NA	NA	NA	20	120	1.79176	NA	NA	NA	none
Novel_miR4413a	20	Gm09	18266245	18266460	24	No	No	No	NA	NA	NA	24	120	3.17805	NA	NA	NA	NA	NA	NA	NA	NA	NA	NA	NA	NA	NA	NA	NA	NA	NA	NA	none
Novel_miR4413a	20	Gm09	6129897	6130191	21	Glyma09g07250.1	No	No	NA	NA	NA	NA	NA	NA	NA	NA	NA	NA	NA	NA	NA	NA	NA	NA	NA	NA	13	21	2.19722	33	20	4.60517	ATP binding;nucleic acid binding;helicases
Novel_miR4413a	20	Gm11	20535014	20535277	24	No	No	No	NA	NA	NA	NA	NA	NA	NA	NA	NA	NA	NA	NA	NA	NA	NA	NA	NA	NA	15	120	1.79176	NA	NA	NA	none
Novel_miR4413a	20	Gm11	20525959	20526222	24	No	No	No	NA	NA	NA	NA	NA	NA	NA	NA	NA	NA	NA	NA	NA	NA	NA	NA	NA	NA	10	120	1.79176	NA	NA	NA	none
Novel_miR4413a	20	Gm11	28733090	28733353	24	No	No	No	NA	NA	NA	NA	NA	NA	NA	NA	NA	NA	NA	NA	NA	NA	NA	23	192	2.07944	NA	NA	NA	NA	NA	NA	none
Novel_miR4413a	20	Gm15	36807050	36807265	24	No	No	No	NA	NA	NA	NA	NA	NA	NA	NA	NA	NA	NA	NA	NA	NA	NA	NA	NA	NA	12	120	1.94591	NA	NA	NA	none
Novel_miR4413a	20	Gm20	10712284	10712499	24	No	No	No	NA	NA	NA	NA	NA	NA	31	120	2.94444	NA	NA	NA	NA	NA	NA	NA	NA	NA	NA	NA	NA	NA	NA	NA	none
Novel_miR4413b	20	Gm02	6555552	6555767	24	No	No	No	NA	NA	NA	NA	NA	NA	NA	NA	NA	NA	NA	NA	NA	NA	NA	NA	NA	NA	NA	NA	NA	26	240	3.93183	none
Novel_miR4413b	20	Gm03	14185253	14185564	24	No	No	No	26	264	1.94591	NA	NA	NA	NA	NA	NA	NA	NA	NA	NA	NA	NA	NA	NA	NA	NA	NA	NA	NA	NA	NA	none
Novel_miR4413b	20	Gm03	9636139	9636498	24	No	No	No	NA	NA	NA	NA	NA	NA	44	216	5.4161	NA	NA	NA	NA	NA	NA	NA	NA	NA	NA	NA	NA	NA	NA	NA	none
Novel_miR4413b	20	Gm09	37414506	37414673	21	Glyma09g30635.1	No	No	NA	NA	NA	NA	NA	NA	NA	NA	NA	NA	NA	NA	NA	NA	NA	NA	NA	NA	NA	NA	NA	7	-42	2.48491	ATP binding;nucleic acid binding;helicases
Novel_miR4413b	20	Gm09	37353036	37353516	21	Glyma09g30522.2	No	No	NA	NA	NA	NA	NA	NA	27	-41	3.89182	15	-40	2.56495	NA	NA	NA	NA	NA	NA	NA	NA	NA	7	-42	2.48491	ATP binding;nucleic acid binding;helicases
Novel_miR4413b	20	Gm09	6143799	6144840	21	Glyma09g07290.3	No	No	NA	NA	NA	26	-790	3.3322	NA	NA	NA	NA	NA	NA	18	105	1.79176	47	-790	8.83332	195	-790	18.4605	34	105	8.9872	ATP binding;nucleic acid binding;helicases
Novel_miR4413b	20	Gm09	37414235	37414423	21	Glyma09g30635.1	No	No	NA	NA	NA	NA	NA	NA	NA	NA	NA	14	231	2.56495	NA	NA	NA	NA	NA	NA	NA	NA	NA	NA	NA	NA	ATP binding;nucleic acid binding;helicases
Novel_miR4413b	20	Gm09	44365787	44365975	21	Glyma09g39260.1	No	No	NA	NA	NA	NA	NA	NA	NA	NA	NA	NA	NA	NA	NA	NA	NA	NA	NA	NA	NA	NA	NA	23	84	2.56495	rna processing factor 2
Novel_miR4413b	20	Gm09	6152967	6153897	21	No	No	No	NA	NA	NA	NA	NA	NA	NA	NA	NA	32	-21	1.94591	27	-20	4.15888	NA	NA	NA	NA	NA	NA	26	-19	5.78074	none
Novel_miR4413b	20	Gm10	25922811	25923122	24	No	No	No	31	264	1.94591	NA	NA	NA	NA	NA	NA	NA	NA	NA	NA	NA	NA	NA	NA	NA	NA	NA	NA	NA	NA	NA	none
Novel_miR4413b	20	Gm10	23747187	23747498	24	No	No	No	26	264	1.94591	NA	NA	NA	NA	NA	NA	NA	NA	NA	NA	NA	NA	NA	NA	NA	NA	NA	NA	NA	NA	NA	none
Novel_miR4413b	20	Gm10	12399882	12400193	24	No	No	No	17	264	2.07944	NA	NA	NA	NA	NA	NA	NA	NA	NA	NA	NA	NA	NA	NA	NA	NA	NA	NA	NA	NA	NA	none
Novel_miR4413b	20	Gm10	27690612	27690923	24	No	No	No	24	264	1.94591	NA	NA	NA	NA	NA	NA	NA	NA	NA	NA	NA	NA	NA	NA	NA	NA	NA	NA	NA	NA	NA	none
Novel_miR4413b	20	Gm11	31214041	31214352	24	No	No	No	27	264	1.94591	NA	NA	NA	NA	NA	NA	NA	NA	NA	NA	NA	NA	NA	NA	NA	NA	NA	NA	NA	NA	NA	none
Novel_miR4413b	20	Gm16	31751516	31751872	21	Glyma16g27802.1	No	No	NA	NA	NA	NA	NA	NA	NA	NA	NA	NA	NA	NA	NA	NA	NA	NA	NA	NA	11	21	1.60944	21	21	2.89037	Pentatricopeptide repeat (PPR) superfamily protein
Novel_miR4413b	20	Gm16	31620616	31620825	21	Glyma16g27651.1	No	No	NA	NA	NA	NA	NA	NA	33	252	2.48491	NA	NA	NA	NA	NA	NA	NA	NA	NA	NA	NA	NA	NA	NA	NA	rna processing factor 2
Novel_miR4413b	20	Gm16	31741496	31741873	21	Glyma16g27787.2	No	No	NA	NA	NA	NA	NA	NA	NA	NA	NA	NA	NA	NA	NA	NA	NA	NA	NA	NA	NA	NA	NA	48	126	13.986	Pentatricopeptide repeat (PPR) superfamily protein
Novel_miR4413b	20	Gm16	29375260	29375469	21	Glyma16g25410.3	No	No	NA	NA	NA	NA	NA	NA	NA	NA	NA	NA	NA	NA	12	168	1.60944	16	168	2.30259	NA	NA	NA	NA	NA	NA	Tetratricopeptide repeat (TPR)-like superfamily protein
Novel_miR4413b	20	Gm16	31964366	31964617	21	Glyma16g28020.1	No	No	NA	NA	NA	NA	NA	NA	NA	NA	NA	NA	NA	NA	NA	NA	NA	20	315	6.90776	NA	NA	NA	NA	NA	NA	Pentatricopeptide repeat (PPR) superfamily protein
Novel_miR4413b	20	Gm16	31602420	31602587	21	Glyma16g27600.1	No	No	NA	NA	NA	NA	NA	NA	NA	NA	NA	NA	NA	NA	NA	NA	NA	NA	NA	NA	12	126	1.60944	NA	NA	NA	ATP binding;nucleic acid binding;helicases
Novel_miR4413b	20	Gm16	35226167	35226418	21	Glyma16g32022.1	No	No	NA	NA	NA	NA	NA	NA	NA	NA	NA	NA	NA	NA	NA	NA	NA	NA	NA	NA	28	63	4.79579	NA	NA	NA	Pentatricopeptide repeat (PPR) superfamily protein
Novel_miR4413b	20	Gm18	17332116	17332331	24	No	No	No	19	120	4.54329	NA	NA	NA	NA	NA	NA	NA	NA	NA	NA	NA	NA	NA	NA	NA	NA	NA	NA	NA	NA	NA	none
Novel_miR4413b	20	Gm20	24758749	24759060	24	No	No	No	29	264	1.94591	NA	NA	NA	NA	NA	NA	NA	NA	NA	NA	NA	NA	NA	NA	NA	NA	NA	NA	NA	NA	NA	none
Novel_miR4415a-3p|Novel_miR4415b-3p	21|21	Gm02	19178908	19179099	24	No	No	No	17	-240	2.77259	NA	NA	NA	NA	NA	NA	NA	NA	NA	NA	NA	NA	NA	NA	NA	NA	NA	NA	NA	NA	NA	none
Novel_miR4415a-3p|Novel_miR4415b-3p	21|21	Gm03	43644056	43644775	24	No	No	No	NA	NA	NA	NA	NA	NA	NA	NA	NA	NA	NA	NA	171	-408	5.4161	NA	NA	NA	NA	NA	NA	NA	NA	NA	none
Novel_miR4415a-3p|Novel_miR4415b-3p	21|21	Gm05	15545083	15545355	21	No	No	No	NA	NA	NA	NA	NA	NA	32	-294	3.58352	NA	NA	NA	NA	NA	NA	NA	NA	NA	NA	NA	NA	NA	NA	NA	none
Novel_miR4415a-3p|Novel_miR4415b-3p	21|21	Gm10	13062484	13062843	24	No	No	No	NA	NA	NA	NA	NA	NA	NA	NA	NA	NA	NA	NA	NA	NA	NA	60	264	5.54518	NA	NA	NA	NA	NA	NA	none
Novel_miR4415a-3p|Novel_miR4415b-3p	21|21	Gm10	36726710	36726898	21	No	No	No	NA	NA	NA	NA	NA	NA	13	-231	1.60944	NA	NA	NA	NA	NA	NA	NA	NA	NA	NA	NA	NA	NA	NA	NA	none
Novel_miR4415a-3p|Novel_miR4415b-3p	21|21	Gm14	23403116	23403346	21	No	No	No	NA	NA	NA	NA	NA	NA	NA	NA	NA	31	-189	2.19722	NA	NA	NA	NA	NA	NA	NA	NA	NA	NA	NA	NA	none
Novel_miR4415a-3p|Novel_miR4415b-3p	21|21	Gm14	11388232	11388879	24	No	No	No	NA	NA	NA	NA	NA	NA	90	72	6.73459	NA	NA	NA	NA	NA	NA	NA	NA	NA	NA	NA	NA	NA	NA	NA	none
Novel_miR4415a-3p|Novel_miR4415b-3p	21|21	Gm14	23403035	23403394	24	No	No	No	NA	NA	NA	39	-168	4.11087	61	-168	8.9872	52	-168	6.59167	NA	NA	NA	NA	NA	NA	NA	NA	NA	NA	NA	NA	none
Novel_miR4415a-3p|Novel_miR4415b-3p	21|21	Gm15	38544631	38544894	24	No	No	No	14	240	1.60944	NA	NA	NA	NA	NA	NA	NA	NA	NA	NA	NA	NA	NA	NA	NA	NA	NA	NA	NA	NA	NA	none
Novel_miR4415a-5p	21	Gm03	30144528	30144716	21	No	No	No	NA	NA	NA	NA	NA	NA	5	294	1.60944	NA	NA	NA	NA	NA	NA	NA	NA	NA	NA	NA	NA	NA	NA	NA	none
Novel_miR4415a-5p	21	Gm13	7304211	7304399	21	No	No	No	NA	NA	NA	NA	NA	NA	NA	NA	NA	NA	NA	NA	NA	NA	NA	7	-84	1.60944	NA	NA	NA	NA	NA	NA	none
Novel_miR4415a-5p	21	Gm16	10496050	10496385	24	Glyma16g10360.1	No	No	NA	NA	NA	NA	NA	NA	NA	NA	NA	NA	NA	NA	66	-48	2.07944	NA	NA	NA	NA	NA	NA	NA	NA	NA	Insulinase (Peptidase family M16) protein
Novel_miR4415a-5p	21	Gm17	32311523	32311738	24	No	No	No	NA	NA	NA	NA	NA	NA	30	72	1.60944	NA	NA	NA	NA	NA	NA	NA	NA	NA	NA	NA	NA	NA	NA	NA	none
Novel_miR4415a-5p	21	Gm18	37236466	37236729	24	No	No	No	NA	NA	NA	NA	NA	NA	NA	NA	NA	29	-72	1.60944	NA	NA	NA	NA	NA	NA	NA	NA	NA	NA	NA	NA	none
Novel_miR4415a-5p|Novel_miR4415b-5p	21|24	Gm05	17203214	17203444	21	No	No	No	NA	NA	NA	NA	NA	NA	NA	NA	NA	NA	NA	NA	NA	NA	NA	26	126	2.48491	NA	NA	NA	NA	NA	NA	none
Novel_miR4416b	21	Gm05	23563630	23563821	24	No	No	No	NA	NA	NA	NA	NA	NA	NA	NA	NA	NA	NA	NA	NA	NA	NA	14	264	1.79176	NA	NA	NA	NA	NA	NA	none
Novel_miR4416b	21	Gm12	22514283	22514498	24	No	No	No	NA	NA	NA	NA	NA	NA	23	216	1.60944	NA	NA	NA	NA	NA	NA	NA	NA	NA	NA	NA	NA	NA	NA	NA	none
Novel_miR4992	22	Gm01	39327805	39328116	24	No	No	No	NA	NA	NA	NA	NA	NA	NA	NA	NA	NA	NA	NA	NA	NA	NA	39	-144	2.07944	NA	NA	NA	NA	NA	NA	none
Novel_miR4992	22	Gm05	14354474	14354788	21	No	No	Yes	NA	NA	NA	NA	NA	NA	NA	NA	NA	15	-63	1.60944	NA	NA	NA	36	-63	3.89182	NA	NA	NA	NA	NA	NA	none		Glyma02g09780.2
Novel_miR4992	22	Gm07	16510472	16510783	24	Glyma07g16860.1	No	No	NA	NA	NA	NA	NA	NA	NA	NA	NA	8	264	1.79176	NA	NA	NA	NA	NA	NA	NA	NA	NA	NA	NA	NA	glutathione S-transferase tau 7
Novel_miR4992	22	Gm08	45502185	45502400	24	No	No	No	NA	NA	NA	NA	NA	NA	NA	NA	NA	NA	NA	NA	NA	NA	NA	NA	NA	NA	NA	NA	NA	17	-48	2.48491	none
Novel_miR4992	22	Gm12	29593777	29594088	24	No	No	No	NA	NA	NA	NA	NA	NA	NA	NA	NA	NA	NA	NA	NA	NA	NA	NA	NA	NA	22	408	1.79176	NA	NA	NA	none
Novel_miR4992	22	Gm14	14128429	14128644	24	No	No	No	NA	NA	NA	NA	NA	NA	NA	NA	NA	NA	NA	NA	NA	NA	NA	NA	NA	NA	NA	NA	NA	14	192	1.60944	none
Novel_miR4992	22	Gm15	38236932	38237141	21	No	No	No	NA	NA	NA	NA	NA	NA	NA	NA	NA	NA	NA	NA	NA	NA	NA	NA	NA	NA	17	168	1.79176	NA	NA	NA	none
Novel_miR4992	22	Gm19	38236566	38236829	24	No	No	No	11	-48	1.60944	NA	NA	NA	NA	NA	NA	NA	NA	NA	NA	NA	NA	NA	NA	NA	NA	NA	NA	NA	NA	NA	none
Novel_miR4993	21	Gm01	27755807	27756094	24	No	No	No	NA	NA	NA	30	312	2.56495	NA	NA	NA	NA	NA	NA	NA	NA	NA	NA	NA	NA	NA	NA	NA	NA	NA	NA	none
Novel_miR4993	21	Gm02	34556446	34556637	24	No	No	No	NA	NA	NA	14	216	3.29584	NA	NA	NA	NA	NA	NA	NA	NA	NA	NA	NA	NA	NA	NA	NA	NA	NA	NA	none
Novel_miR4997	23	Gm05	26075361	26075552	24	No	No	No	8	0	1.60944	NA	NA	NA	NA	NA	NA	NA	NA	NA	NA	NA	NA	NA	NA	NA	NA	NA	NA	NA	NA	NA	none
Novel_miR4997	23	Gm07	18713078	18713414	24	No	No	No	23	-96	4.31749	NA	NA	NA	20	-97	1.60944	NA	NA	NA	NA	NA	NA	NA	NA	NA	NA	NA	NA	NA	NA	NA	none
Novel_miR4997	23	Gm09	32125865	32126152	24	No	No	No	22	-24	8.83768	NA	NA	NA	NA	NA	NA	NA	NA	NA	NA	NA	NA	NA	NA	NA	NA	NA	NA	NA	NA	NA	none
Novel_miR4997	23	Gm09	19588342	19588533	24	No	No	No	4	-96	1.94591	NA	NA	NA	NA	NA	NA	NA	NA	NA	NA	NA	NA	NA	NA	NA	NA	NA	NA	NA	NA	NA	none
Novel_miR4997	23	Gm10	37196796	37197059	24	No	No	No	NA	NA	NA	NA	NA	NA	22	-216	2.48491	NA	NA	NA	NA	NA	NA	NA	NA	NA	NA	NA	NA	NA	NA	NA	none
Novel_miR4997	23	Gm11	17928182	17928445	24	No	No	No	NA	NA	NA	NA	NA	NA	21	0	1.60944	NA	NA	NA	NA	NA	NA	NA	NA	NA	NA	NA	NA	NA	NA	NA	none
Novel_miR4997	23	Gm14	33514213	33514428	24	No	No	No	16	-72	2.89037	NA	NA	NA	NA	NA	NA	NA	NA	NA	NA	NA	NA	NA	NA	NA	NA	NA	NA	NA	NA	NA	none
Novel_miR4997	23	Gm16	22640534	22640749	24	No	No	No	16	-72	2.89037	NA	NA	NA	NA	NA	NA	NA	NA	NA	NA	NA	NA	NA	NA	NA	NA	NA	NA	NA	NA	NA	none
Novel_miR4997	23	Gm19	28548269	28548556	24	Glyma19g23140.2	No	No	NA	NA	NA	NA	NA	NA	35	0	3.4012	NA	NA	NA	NA	NA	NA	NA	NA	NA	NA	NA	NA	NA	NA	NA	alpha/beta-Hydrolases superfamily protein
Novel_miR5030	22	Gm01	1124016	1124303	24	No	No	No	NA	NA	NA	NA	NA	NA	6	360	1.60944	NA	NA	NA	NA	NA	NA	NA	NA	NA	NA	NA	NA	NA	NA	NA	none
Novel_miR5031	21	Gm02	12637509	12637748	24	No	No	No	NA	NA	NA	NA	NA	NA	11	192	1.79176	NA	NA	NA	NA	NA	NA	NA	NA	NA	NA	NA	NA	NA	NA	NA	none
Novel_miR5031	21	Gm04	29545650	29545901	21	No	No	No	NA	NA	NA	NA	NA	NA	NA	NA	NA	NA	NA	NA	NA	NA	NA	NA	NA	NA	22	357	3.21888	NA	NA	NA	none
Novel_miR5031	21	Gm06	21956526	21956756	21	No	No	Yes	NA	NA	NA	NA	NA	NA	NA	NA	NA	13	-63	1.94591	NA	NA	NA	NA	NA	NA	NA	NA	NA	NA	NA	NA	none	yes
Novel_miR5031	21	Gm06	47356834	47357121	24	No	No	No	NA	NA	NA	NA	NA	NA	NA	NA	NA	NA	NA	NA	NA	NA	NA	NA	NA	NA	NA	NA	NA	9	144	2.07944	none
Novel_miR5031	21	Gm13	6792574	6792765	24	No	No	No	NA	NA	NA	NA	NA	NA	19	-96	2.07944	NA	NA	NA	NA	NA	NA	NA	NA	NA	NA	NA	NA	NA	NA	NA	none
Novel_miR5031	21	Gm15	5823842	5824105	24	No	No	No	NA	NA	NA	NA	NA	NA	NA	NA	NA	NA	NA	NA	NA	NA	NA	NA	NA	NA	NA	NA	NA	12	96	2.56495	none
Novel_miR5031	21	Gm17	15570953	15571168	24	No	No	No	NA	NA	NA	NA	NA	NA	NA	NA	NA	NA	NA	NA	NA	NA	NA	NA	NA	NA	21	-120	1.79176	NA	NA	NA	none
Novel_miR5031	21	Gm18	21327127	21327366	24	No	No	No	NA	NA	NA	NA	NA	NA	NA	NA	NA	NA	NA	NA	27	-144	1.60944	NA	NA	NA	NA	NA	NA	NA	NA	NA	none
Novel_miR5031|Novel_miR5031	21|21	Gm04	15228	15395	21	Glyma04g00200.1	No	No	17	0	3.21888	NA	NA	NA	NA	NA	NA	NA	NA	NA	NA	NA	NA	NA	NA	NA	NA	NA	NA	NA	NA	NA	alpha-1,3-mannosyl-glycoprotein beta-1,2-N-acetylglucosaminyltransferase, putative
Novel_miR5032	23	Gm09	3536576	3536815	24	No	No	No	NA	NA	NA	NA	NA	NA	NA	NA	NA	NA	NA	NA	NA	NA	NA	23	-264	1.60944	NA	NA	NA	NA	NA	NA	none
Novel_miR5033	21	Gm14	36314392	36314685	21	No	No	No	NA	NA	NA	NA	NA	NA	34	294	1.94591	NA	NA	NA	NA	NA	NA	NA	NA	NA	NA	NA	NA	NA	NA	NA	none
Novel_miR5033	21	Gm14	36314362	36314649	24	No	No	No	NA	NA	NA	NA	NA	NA	NA	NA	NA	NA	NA	NA	NA	NA	NA	23	312	2.70805	NA	NA	NA	NA	NA	NA	none
Novel_miR5034	22	Gm02	19837159	19837350	24	No	No	No	33	192	2.83321	NA	NA	NA	NA	NA	NA	NA	NA	NA	NA	NA	NA	NA	NA	NA	NA	NA	NA	NA	NA	NA	none
Novel_miR5034	22	Gm08	25090611	25090832	21	No	No	No	19	-147	1.94591	NA	NA	NA	15	-285	3.58352	16	-285	4.15888	NA	NA	NA	NA	NA	NA	NA	NA	NA	NA	NA	NA	none
Novel_miR5034	22	Gm13	14656023	14656310	24	No	No	No	NA	NA	NA	24	336	2.99573	NA	NA	NA	NA	NA	NA	NA	NA	NA	NA	NA	NA	NA	NA	NA	NA	NA	NA	none
Novel_miR5034	22	Gm15	26112654	26112863	21	No	No	No	NA	NA	NA	NA	NA	NA	NA	NA	NA	18	-252	4.15888	NA	NA	NA	NA	NA	NA	NA	NA	NA	NA	NA	NA	none
Novel_miR5035	22	Gm03	36109870	36110181	24	No	No	No	27	48	1.94591	NA	NA	NA	NA	NA	NA	NA	NA	NA	NA	NA	NA	NA	NA	NA	NA	NA	NA	NA	NA	NA	none
Novel_miR5035	22	Gm04	8000458	8000697	24	No	No	No	NA	NA	NA	NA	NA	NA	NA	NA	NA	NA	NA	NA	NA	NA	NA	NA	NA	NA	8	-216	1.79176	NA	NA	NA	none
Novel_miR5035	22	Gm18	29322301	29322564	24	No	No	No	NA	NA	NA	NA	NA	NA	39	72	3.58352	NA	NA	NA	NA	NA	NA	NA	NA	NA	NA	NA	NA	NA	NA	NA	none
Novel_miR5037a	22	Gm13	3099907	3100137	21	No	No	No	NA	NA	NA	NA	NA	NA	20	-168	2.07944	NA	NA	NA	NA	NA	NA	NA	NA	NA	NA	NA	NA	NA	NA	NA	none
Novel_miR5037c	20	Gm06	21636132	21636467	24	No	No	No	59	240	4.96981	NA	NA	NA	NA	NA	NA	NA	NA	NA	NA	NA	NA	NA	NA	NA	NA	NA	NA	NA	NA	NA	none
Novel_miR5037c	20	Gm11	20851149	20851436	24	No	No	No	NA	NA	NA	NA	NA	NA	NA	NA	NA	32	144	3.58352	NA	NA	NA	NA	NA	NA	NA	NA	NA	NA	NA	NA	none
Novel_miR5039	21	Gm02	21302435	21302770	24	No	No	No	NA	NA	NA	NA	NA	NA	NA	NA	NA	31	-240	1.60944	NA	NA	NA	NA	NA	NA	NA	NA	NA	NA	NA	NA	none
Novel_miR5039	21	Gm02	34619938	34620249	24	No	No	No	25	-72	3.2581	NA	NA	NA	NA	NA	NA	NA	NA	NA	NA	NA	NA	NA	NA	NA	NA	NA	NA	NA	NA	NA	none
Novel_miR5039	21	Gm02	21302375	21302626	21	No	No	No	NA	NA	NA	NA	NA	NA	NA	NA	NA	NA	NA	NA	NA	NA	NA	28	-168	1.94591	NA	NA	NA	NA	NA	NA	none
Novel_miR5039	21	Gm09	17253755	17253946	24	No	No	No	NA	NA	NA	NA	NA	NA	7	-72	2.70805	NA	NA	NA	NA	NA	NA	NA	NA	NA	NA	NA	NA	NA	NA	NA	none
Novel_miR5039	21	Gm19	13123476	13123763	24	No	No	No	17	312	6.66441	NA	NA	NA	NA	NA	NA	NA	NA	NA	NA	NA	NA	NA	NA	NA	NA	NA	NA	NA	NA	NA	none
Novel_miR5039	21	Gm19	13093497	13093904	24	No	No	No	NA	NA	NA	NA	NA	NA	NA	NA	NA	NA	NA	NA	NA	NA	NA	NA	NA	NA	42	312	9.21034	NA	NA	NA	none
Novel_miR5039	21	Gm19	13077260	13077427	21	No	No	No	7	126	1.94591	NA	NA	NA	NA	NA	NA	NA	NA	NA	NA	NA	NA	NA	NA	NA	NA	NA	NA	NA	NA	NA	none
Novel_miR5040	21	Gm07	1272914	1273153	24	No	No	No	NA	NA	NA	NA	NA	NA	NA	NA	NA	NA	NA	NA	NA	NA	NA	NA	NA	NA	NA	NA	NA	15	312	1.94591	none
Novel_miR5040	21	Gm08	34316274	34316633	24	No	No	No	NA	NA	NA	NA	NA	NA	45	216	5.83773	NA	NA	NA	NA	NA	NA	NA	NA	NA	NA	NA	NA	NA	NA	NA	none
Novel_miR5040	21	Gm11	7989168	7989335	21	No	No	No	NA	NA	NA	NA	NA	NA	27	210	1.79176	NA	NA	NA	NA	NA	NA	NA	NA	NA	NA	NA	NA	NA	NA	NA	none
Novel_miR5040	21	Gm14	19368606	19368845	24	No	No	No	NA	NA	NA	NA	NA	NA	NA	NA	NA	NA	NA	NA	11	288	1.79176	NA	NA	NA	NA	NA	NA	NA	NA	NA	none
Novel_miR5040	21	Gm19	22689633	22689905	21	No	No	No	NA	NA	NA	NA	NA	NA	29	315	4.39445	NA	NA	NA	NA	NA	NA	NA	NA	NA	NA	NA	NA	NA	NA	NA	none
Novel_miR5041	21	Gm01	34797780	34797971	24	No	No	No	NA	NA	NA	NA	NA	NA	NA	NA	NA	9	216	1.60944	NA	NA	NA	NA	NA	NA	NA	NA	NA	NA	NA	NA	none
Novel_miR5041	21	Gm15	35944162	35944353	24	No	No	No	NA	NA	NA	NA	NA	NA	NA	NA	NA	NA	NA	NA	14	24	1.60944	NA	NA	NA	NA	NA	NA	NA	NA	NA	none
Novel_miR5041	21	Gm15	35944177	35944344	21	No	No	No	NA	NA	NA	NA	NA	NA	6	21	1.60944	NA	NA	NA	NA	NA	NA	NA	NA	NA	NA	NA	NA	NA	NA	NA	none
Novel_miR5042	22	Gm02	2768184	2768708	21	Glyma02g03495.1	No	No	NA	NA	NA	NA	NA	NA	NA	NA	NA	6	-105	1.60944	60	-105	11.7778	NA	NA	NA	4	-105	3.21888	NA	NA	NA	Glyma02g03495.1
Novel_miR5042	22	Gm18	13180348	13180725	21	Glyma18g13650.2	No	No	NA	NA	NA	NA	NA	NA	NA	NA	NA	5	-126	1.60944	46	-126	11.0904	NA	NA	NA	NA	NA	NA	NA	NA	NA	Leucine-rich repeat (LRR) family protein
Novel_miR5044	22	Gm06	25526952	25527215	24	No	No	No	NA	NA	NA	NA	NA	NA	NA	NA	NA	NA	NA	NA	24	240	1.60944	NA	NA	NA	NA	NA	NA	NA	NA	NA	none
Novel_miR5370	21	Gm14	6763512	6763823	24	No	No	No	NA	NA	NA	NA	NA	NA	NA	NA	NA	NA	NA	NA	87	-168	4.96981	NA	NA	NA	NA	NA	NA	NA	NA	NA	none
Novel_miR5370	21	Gm14	6763335	6763754	21	No	No	No	NA	NA	NA	NA	NA	NA	96	-189	7.45472	NA	NA	NA	NA	NA	NA	NA	NA	NA	NA	NA	NA	NA	NA	NA	none
Novel_miR5371-3p	21	Gm07	25889306	25889497	24	No	No	No	NA	NA	NA	NA	NA	NA	NA	NA	NA	NA	NA	NA	NA	NA	NA	18	240	3.17805	NA	NA	NA	NA	NA	NA	none
Novel_miR5371-3p	21	Gm13	2872956	2873195	24	No	No	No	23	192	1.94591	NA	NA	NA	NA	NA	NA	NA	NA	NA	NA	NA	NA	NA	NA	NA	NA	NA	NA	NA	NA	NA	none
Novel_miR5371-3p	21	Gm16	22735206	22735541	24	No	No	No	17	-240	3.89182	NA	NA	NA	NA	NA	NA	NA	NA	NA	NA	NA	NA	NA	NA	NA	NA	NA	NA	NA	NA	NA	none
Novel_miR5371-5p	21	Gm07	34271845	34272132	24	No	No	No	NA	NA	NA	NA	NA	NA	NA	NA	NA	21	144	2.07944	NA	NA	NA	NA	NA	NA	NA	NA	NA	NA	NA	NA	none
Novel_miR5371-5p	21	Gm07	34271728	34271979	21	No	No	No	NA	NA	NA	NA	NA	NA	28	273	1.60944	NA	NA	NA	NA	NA	NA	NA	NA	NA	NA	NA	NA	NA	NA	NA	none
Novel_miR5371-5p	21	Gm08	10202280	10202591	24	No	No	No	NA	NA	NA	NA	NA	NA	26	48	2.30259	NA	NA	NA	NA	NA	NA	NA	NA	NA	NA	NA	NA	NA	NA	NA	none
Novel_miR5371-5p	21	Gm14	784430	784885	24	Glyma14g01405.4	No	No	50	360	4.39445	NA	NA	NA	NA	NA	NA	NA	NA	NA	NA	NA	NA	NA	NA	NA	NA	NA	NA	NA	NA	NA	amino acid permease 7
Novel_miR5371-5p	21	Gm18	56564979	56565266	24	No	No	No	NA	NA	NA	NA	NA	NA	15	-144	1.60944	NA	NA	NA	NA	NA	NA	NA	NA	NA	NA	NA	NA	NA	NA	NA	none
Novel_miR5371-5p	21	Gm18	55727359	55727589	21	No	No	No	NA	NA	NA	NA	NA	NA	NA	NA	NA	NA	NA	NA	NA	NA	NA	23	252	2.3979	NA	NA	NA	NA	NA	NA	none
Novel_miR5372	21	Gm05	13478571	13478810	24	No	No	No	NA	NA	NA	NA	NA	NA	70	288	6.59167	NA	NA	NA	NA	NA	NA	NA	NA	NA	NA	NA	NA	NA	NA	NA	none
Novel_miR5372	21	Gm12	10392462	10392797	24	No	No	No	21	-120	1.79176	NA	NA	NA	NA	NA	NA	NA	NA	NA	NA	NA	NA	16	-120	1.60944	NA	NA	NA	17	-120	2.56495	none
Novel_miR5373	21	Gm14	29475006	29475173	21	No	No	No	NA	NA	NA	NA	NA	NA	27	21	2.07944	NA	NA	NA	NA	NA	NA	NA	NA	NA	NA	NA	NA	NA	NA	NA	none
Novel_miR5373	21	Gm16	36660126	36660671	21	Glyma16g33910.4	No	No	NA	NA	NA	NA	NA	NA	NA	NA	NA	42	42	3.89182	155	42	10.5562	NA	NA	NA	74	42	8.67112	NA	NA	NA	disease resistance protein (TIR-NBS-LRR class), putative
Novel_miR5373	21	Gm16	29003069	29003236	21	Glyma16g25071.1	No	No	19	252	3.21888	NA	NA	NA	NA	NA	NA	NA	NA	NA	NA	NA	NA	NA	NA	NA	NA	NA	NA	NA	NA	NA	disease resistance protein (TIR-NBS-LRR class), putative
Novel_miR5373	21	Gm16	28968999	28969229	21	Glyma16g25020.2	No	No	NA	NA	NA	NA	NA	NA	NA	NA	NA	NA	NA	NA	40	231	1.60944	NA	NA	NA	NA	NA	NA	NA	NA	NA	Disease resistance protein (TIR-NBS-LRR class) family
Novel_miR5373	21	Gm16	36679547	36680134	21	Glyma16g33941.1	No	No	NA	NA	NA	NA	NA	NA	NA	NA	NA	NA	NA	NA	160	126	7.19369	NA	NA	NA	85	126	5.66643	NA	NA	NA	Disease resistance protein (TIR-NBS-LRR class) family
Novel_miR5375	22	Gm14	26645151	26645402	21	No	No	Yes	NA	NA	NA	NA	NA	NA	NA	NA	NA	78	-105	3.21888	NA	NA	NA	NA	NA	NA	NA	NA	NA	NA	NA	NA	none		Glyma17g05000.2
Novel_miR5376	22	Gm01	49959425	49959688	24	No	No	No	NA	NA	NA	8	96	2.94444	NA	NA	NA	NA	NA	NA	NA	NA	NA	NA	NA	NA	NA	NA	NA	NA	NA	NA	none
Novel_miR5376	22	Gm04	13624207	13624398	24	No	No	No	NA	NA	NA	NA	NA	NA	NA	NA	NA	NA	NA	NA	NA	NA	NA	7	24	1.79176	NA	NA	NA	NA	NA	NA	none
Novel_miR5376	22	Gm08	34498399	34498686	24	No	No	No	NA	NA	NA	NA	NA	NA	29	312	1.94591	NA	NA	NA	NA	NA	NA	NA	NA	NA	NA	NA	NA	NA	NA	NA	none
Novel_miR5376	22	Gm09	12115750	12115941	24	No	No	No	NA	NA	NA	NA	NA	NA	NA	NA	NA	NA	NA	NA	NA	NA	NA	8	24	1.60944	NA	NA	NA	NA	NA	NA	none
Novel_miR5376	22	Gm15	42639198	42639485	24	No	No	No	NA	NA	NA	NA	NA	NA	NA	NA	NA	NA	NA	NA	NA	NA	NA	NA	NA	NA	NA	NA	NA	36	-240	1.79176	none
Novel_miR5376	22	Gm15	42449797	42450237	21	Glyma15g36930.3	No	No	NA	NA	NA	NA	NA	NA	NA	NA	NA	131	-357	8.67112	NA	NA	NA	NA	NA	NA	NA	NA	NA	NA	NA	NA	LRR and NB-ARC domains-containing disease resistance protein
Novel_miR5376	22	Gm20	23585432	23585743	24	No	No	No	NA	NA	NA	NA	NA	NA	NA	NA	NA	NA	NA	NA	NA	NA	NA	8	384	1.60944	NA	NA	NA	NA	NA	NA	none
Novel_miR5377	23	Gm01	49437430	49437693	24	No	No	No	NA	NA	NA	NA	NA	NA	NA	NA	NA	NA	NA	NA	18	-72	3.21888	NA	NA	NA	NA	NA	NA	NA	NA	NA	none
Novel_miR5377	23	Gm04	25427510	25427740	21	No	No	No	NA	NA	NA	NA	NA	NA	65	189	1.79176	NA	NA	NA	NA	NA	NA	NA	NA	NA	NA	NA	NA	NA	NA	NA	none
Novel_miR5379	24	Gm02	41749488	41749718	21	No	No	No	NA	NA	NA	NA	NA	NA	27	147	1.94591	NA	NA	NA	NA	NA	NA	NA	NA	NA	NA	NA	NA	NA	NA	NA	none
Novel_miR5379	24	Gm07	26184354	26184833	24	No	No	No	NA	NA	NA	NA	NA	NA	114	-432	4.15888	NA	NA	NA	NA	NA	NA	NA	NA	NA	NA	NA	NA	NA	NA	NA	none
Novel_miR5379	24	Gm09	26679867	26680130	24	No	No	No	NA	NA	NA	NA	NA	NA	NA	NA	NA	NA	NA	NA	16	48	2.77259	NA	NA	NA	NA	NA	NA	NA	NA	NA	none
Novel_miR5379	24	Gm16	21173141	21173404	24	No	No	No	NA	NA	NA	NA	NA	NA	NA	NA	NA	NA	NA	NA	7	48	2.77259	NA	NA	NA	NA	NA	NA	NA	NA	NA	none
Novel_miR5379	24	Gm16	28536112	28536375	24	Glyma16g24560.3	No	No	NA	NA	NA	NA	NA	NA	NA	NA	NA	NA	NA	NA	NA	NA	NA	NA	NA	NA	NA	NA	NA	35	-168	2.63906	AT5G17280.1
Novel_miR5379	24	Gm17	19138430	19138741	24	No	No	No	NA	NA	NA	30	144	3.7612	NA	NA	NA	NA	NA	NA	NA	NA	NA	NA	NA	NA	NA	NA	NA	NA	NA	NA	none
Novel_miR5380a|Novel_miR5380b	24|24	Gm01	49193444	49193695	21	No	No	Yes	NA	NA	NA	NA	NA	NA	63	-126	3.21888	NA	NA	NA	NA	NA	NA	NA	NA	NA	NA	NA	NA	NA	NA	NA	none		Glyma17g05000.2
Novel_miR5380a|Novel_miR5380b	24|24	Gm05	28115574	28115861	24	No	No	No	NA	NA	NA	45	-168	3.68888	NA	NA	NA	NA	NA	NA	NA	NA	NA	NA	NA	NA	NA	NA	NA	NA	NA	NA	none
Novel_miR5380a|Novel_miR5380b	24|24	Gm06	5049887	5050150	24	No	No	No	NA	NA	NA	NA	NA	NA	NA	NA	NA	NA	NA	NA	NA	NA	NA	NA	NA	NA	NA	NA	NA	5	-144	2.07944	none
Novel_miR5380a|Novel_miR5380b	24|24	Gm07	17820129	17820464	24	No	No	No	NA	NA	NA	NA	NA	NA	36	216	2.07944	NA	NA	NA	NA	NA	NA	NA	NA	NA	NA	NA	NA	NA	NA	NA	none
Novel_miR5380a|Novel_miR5380b	24|24	Gm12	8928051	8928362	24	No	No	No	NA	NA	NA	NA	NA	NA	31	192	2.07944	NA	NA	NA	NA	NA	NA	NA	NA	NA	NA	NA	NA	NA	NA	NA	none
Novel_miR5380a|Novel_miR5380b	24|24	Gm19	2640551	2640862	24	No	No	No	NA	NA	NA	NA	NA	NA	NA	NA	NA	NA	NA	NA	12	240	1.79176	NA	NA	NA	NA	NA	NA	NA	NA	NA	none
Novel_miR5667	21	Gm02	21363475	21363738	24	No	No	No	28	336	1.60944	NA	NA	NA	NA	NA	NA	NA	NA	NA	NA	NA	NA	NA	NA	NA	NA	NA	NA	NA	NA	NA	none
Novel_miR5667	21	Gm15	528861	529100	24	No	No	No	NA	NA	NA	26	144	2.48491	NA	NA	NA	NA	NA	NA	NA	NA	NA	NA	NA	NA	NA	NA	NA	NA	NA	NA	none
Novel_miR5668	21	Gm05	29219525	29219836	24	No	No	No	22	-192	1.94591	NA	NA	NA	NA	NA	NA	NA	NA	NA	NA	NA	NA	NA	NA	NA	NA	NA	NA	NA	NA	NA	none
Novel_miR5668	21	Gm15	39520385	39520960	24	No	No	No	NA	NA	NA	NA	NA	NA	73	168	4.79579	NA	NA	NA	NA	NA	NA	NA	NA	NA	NA	NA	NA	NA	NA	NA	none
Novel_miR5669	22	Gm01	37362402	37362653	21	No	No	No	NA	NA	NA	NA	NA	NA	NA	NA	NA	NA	NA	NA	16	84	1.60944	NA	NA	NA	NA	NA	NA	NA	NA	NA	none
Novel_miR5669	22	Gm01	37362690	37363025	24	No	No	No	NA	NA	NA	NA	NA	NA	38	-360	1.79176	NA	NA	NA	NA	NA	NA	NA	NA	NA	NA	NA	NA	NA	NA	NA	none
Novel_miR5669	22	Gm04	37575749	37575964	24	No	No	No	NA	NA	NA	NA	NA	NA	27	-264	1.60944	NA	NA	NA	NA	NA	NA	NA	NA	NA	NA	NA	NA	NA	NA	NA	none
Novel_miR5669	22	Gm04	14196851	14197186	24	No	No	No	NA	NA	NA	NA	NA	NA	40	-216	1.60944	NA	NA	NA	NA	NA	NA	NA	NA	NA	NA	NA	NA	NA	NA	NA	none
Novel_miR5669	22	Gm05	38112476	38112763	24	No	No	No	7	192	1.94591	NA	NA	NA	NA	NA	NA	NA	NA	NA	NA	NA	NA	NA	NA	NA	NA	NA	NA	NA	NA	NA	none
Novel_miR5669	22	Gm06	41398073	41398408	24	No	No	No	NA	NA	NA	NA	NA	NA	31	-360	1.79176	NA	NA	NA	NA	NA	NA	NA	NA	NA	NA	NA	NA	NA	NA	NA	none
Novel_miR5669	22	Gm09	35795775	35795990	24	No	No	No	NA	NA	NA	NA	NA	NA	NA	NA	NA	NA	NA	NA	NA	NA	NA	NA	NA	NA	16	-264	1.79176	NA	NA	NA	none
Novel_miR5669	22	Gm11	32670550	32670801	21	No	No	No	NA	NA	NA	NA	NA	NA	NA	NA	NA	NA	NA	NA	16	84	1.60944	NA	NA	NA	NA	NA	NA	NA	NA	NA	none
Novel_miR5669	22	Gm13	7466770	7467057	24	No	No	No	NA	NA	NA	NA	NA	NA	NA	NA	NA	NA	NA	NA	NA	NA	NA	NA	NA	NA	22	288	1.79176	NA	NA	NA	none
Novel_miR5669	22	Gm15	22478394	22478729	24	No	No	No	NA	NA	NA	NA	NA	NA	34	-360	1.79176	NA	NA	NA	NA	NA	NA	NA	NA	NA	NA	NA	NA	NA	NA	NA	none
Novel_miR5669	22	Gm17	31358964	31359236	21	No	No	No	NA	NA	NA	NA	NA	NA	NA	NA	NA	NA	NA	NA	23	63	3.58352	NA	NA	NA	NA	NA	NA	NA	NA	NA	none
Novel_miR5669	22	Gm19	33260359	33260694	24	No	No	No	NA	NA	NA	NA	NA	NA	28	-360	1.79176	NA	NA	NA	NA	NA	NA	NA	NA	NA	NA	NA	NA	NA	NA	NA	none
Novel_miR5669	22	Gm19	33465183	33465518	24	No	No	No	NA	NA	NA	NA	NA	NA	33	-216	1.60944	NA	NA	NA	NA	NA	NA	NA	NA	NA	NA	NA	NA	NA	NA	NA	none
Novel_miR5669	22	Gm19	33464958	33465146	21	No	No	No	NA	NA	NA	NA	NA	NA	NA	NA	NA	NA	NA	NA	13	21	1.60944	NA	NA	NA	NA	NA	NA	NA	NA	NA	none
Novel_miR5672	21	Gm01	13912100	13912267	21	No	No	No	NA	NA	NA	NA	NA	NA	NA	NA	NA	NA	NA	NA	NA	NA	NA	11	252	1.94591	NA	NA	NA	NA	NA	NA	none
Novel_miR5672	21	Gm03	40547118	40547309	24	No	No	No	NA	NA	NA	NA	NA	NA	NA	NA	NA	NA	NA	NA	NA	NA	NA	NA	NA	NA	NA	NA	NA	21	192	2.48491	none
Novel_miR5672	21	Gm03	26801153	26801440	24	No	No	No	NA	NA	NA	NA	NA	NA	NA	NA	NA	NA	NA	NA	NA	NA	NA	NA	NA	NA	9	-120	1.79176	NA	NA	NA	none
Novel_miR5672	21	Gm05	20217774	20217965	24	No	No	No	NA	NA	NA	NA	NA	NA	NA	NA	NA	NA	NA	NA	NA	NA	NA	NA	NA	NA	9	-216	1.79176	NA	NA	NA	none
Novel_miR5672	21	Gm08	33242416	33242703	24	No	No	No	NA	NA	NA	NA	NA	NA	NA	NA	NA	NA	NA	NA	NA	NA	NA	NA	NA	NA	10	-120	1.79176	NA	NA	NA	none
Novel_miR5672	21	Gm09	21869061	21869348	24	No	No	No	NA	NA	NA	NA	NA	NA	NA	NA	NA	NA	NA	NA	NA	NA	NA	NA	NA	NA	9	-120	1.79176	NA	NA	NA	none
Novel_miR5672	21	Gm10	33418066	33418359	21	Glyma10g25500.1	No	Yes	NA	NA	NA	NA	NA	NA	85	-21	6.35611	NA	NA	NA	NA	NA	NA	NA	NA	NA	NA	NA	NA	NA	NA	NA	Core-2/I-branching beta-1,6-N-acetylglucosaminyltransferase family protein		Glyma01g22850.1
Novel_miR5672	21	Gm12	17586542	17586829	24	No	No	No	NA	NA	NA	NA	NA	NA	NA	NA	NA	NA	NA	NA	NA	NA	NA	NA	NA	NA	10	-120	1.79176	NA	NA	NA	none
Novel_miR5672	21	Gm13	15669062	15669589	24	Glyma13g12201.1	No	No	116	-336	3.58352	NA	NA	NA	NA	NA	NA	NA	NA	NA	NA	NA	NA	NA	NA	NA	NA	NA	NA	NA	NA	NA	Glyma13g12201.1
Novel_miR5672	21	Gm13	15668544	15668816	21	Glyma13g12201.1	No	No	NA	NA	NA	46	315	2.19722	NA	NA	NA	NA	NA	NA	NA	NA	NA	NA	NA	NA	NA	NA	NA	NA	NA	NA	Glyma13g12201.1
Novel_miR5672	21	Gm14	39282379	39282642	24	No	No	No	18	-192	3.46574	NA	NA	NA	NA	NA	NA	NA	NA	NA	NA	NA	NA	NA	NA	NA	NA	NA	NA	NA	NA	NA	none
Novel_miR5672	21	Gm15	31316241	31316576	21	No	No	No	NA	NA	NA	NA	NA	NA	67	252	6.08904	NA	NA	NA	NA	NA	NA	NA	NA	NA	NA	NA	NA	NA	NA	NA	none
Novel_miR5672	21	Gm15	27297677	27297868	24	No	No	No	NA	NA	NA	9	168	1.94591	NA	NA	NA	NA	NA	NA	NA	NA	NA	NA	NA	NA	NA	NA	NA	NA	NA	NA	none
Novel_miR5672	21	Gm16	31843612	31843947	24	No	No	No	17	192	4.79579	NA	NA	NA	NA	NA	NA	NA	NA	NA	NA	NA	NA	NA	NA	NA	NA	NA	NA	23	192	2.48491	none
Novel_miR5672	21	Gm17	8219531	8219890	24	No	No	No	29	-48	2.48491	NA	NA	NA	NA	NA	NA	NA	NA	NA	NA	NA	NA	NA	NA	NA	NA	NA	NA	NA	NA	NA	none
Novel_miR5672	21	Gm18	32391584	32391793	21	No	No	No	NA	NA	NA	NA	NA	NA	NA	NA	NA	NA	NA	NA	NA	NA	NA	NA	NA	NA	23	273	1.79176	NA	NA	NA	none
Novel_miR5672	21	Gm19	12001749	12002000	21	No	No	Yes	NA	NA	NA	NA	NA	NA	66	-210	3.21888	NA	NA	NA	NA	NA	NA	NA	NA	NA	NA	NA	NA	NA	NA	NA	none		Glyma17g05000.2
Novel_miR5672	21	Gm20	7658303	7658494	24	No	No	No	NA	NA	NA	NA	NA	NA	NA	NA	NA	NA	NA	NA	NA	NA	NA	NA	NA	NA	9	-216	1.79176	NA	NA	NA	none
Novel_miR5673	22	Gm02	15824082	15824345	24	No	No	No	NA	NA	NA	NA	NA	NA	NA	NA	NA	37	312	2.19722	NA	NA	NA	NA	NA	NA	23	312	1.94591	NA	NA	NA	none
Novel_miR5673	22	Gm02	15822170	15822409	24	No	No	No	NA	NA	NA	NA	NA	NA	NA	NA	NA	NA	NA	NA	NA	NA	NA	NA	NA	NA	23	312	1.94591	NA	NA	NA	none
Novel_miR5674a|Novel_miR5674b	21|21	Gm09	37398877	37399044	21	Glyma09g30621.2	No	No	NA	NA	NA	NA	NA	NA	NA	NA	NA	NA	NA	NA	10	-168	1.79176	NA	NA	NA	NA	NA	NA	NA	NA	NA	ATP binding;nucleic acid binding;helicases
Novel_miR5674a|Novel_miR5674b	21|21	Gm09	37378426	37378593	21	Glyma09g30571.1	No	No	NA	NA	NA	NA	NA	NA	NA	NA	NA	NA	NA	NA	NA	NA	NA	NA	NA	NA	NA	NA	NA	9	0	1.94591	ATP binding;nucleic acid binding;helicases
Novel_miR5674a|Novel_miR5674b	21|21	Gm12	27000632	27000847	24	No	No	No	18	-144	2.3979	NA	NA	NA	NA	NA	NA	NA	NA	NA	NA	NA	NA	NA	NA	NA	NA	NA	NA	NA	NA	NA	none
Novel_miR5675	21	Gm03	14390234	14390473	24	No	No	No	NA	NA	NA	NA	NA	NA	NA	NA	NA	31	-120	1.60944	NA	NA	NA	NA	NA	NA	NA	NA	NA	NA	NA	NA	none
Novel_miR5675	21	Gm18	27972037	27972267	21	No	No	No	NA	NA	NA	NA	NA	NA	27	-84	3.58352	NA	NA	NA	NA	NA	NA	NA	NA	NA	NA	NA	NA	NA	NA	NA	none
Novel_miR5678	21	Gm14	6757485	6757724	24	No	No	No	24	24	2.56495	NA	NA	NA	NA	NA	NA	NA	NA	NA	NA	NA	NA	NA	NA	NA	NA	NA	NA	NA	NA	NA	none
Novel_miR5678	21	Gm20	14788644	14788955	24	No	No	No	NA	NA	NA	NA	NA	NA	74	360	5.1299	NA	NA	NA	NA	NA	NA	NA	NA	NA	33	360	2.63906	NA	NA	NA	none
Novel_miR5679	22	Gm02	40678267	40678476	21	No	No	No	NA	NA	NA	NA	NA	NA	NA	NA	NA	NA	NA	NA	NA	NA	NA	NA	NA	NA	38	315	4.79579	NA	NA	NA	none
Novel_miR5679	22	Gm07	29092188	29092475	24	No	No	No	NA	NA	NA	15	-240	2.3979	NA	NA	NA	NA	NA	NA	NA	NA	NA	NA	NA	NA	NA	NA	NA	NA	NA	NA	none
Novel_miR5679	22	Gm14	12516918	12517133	24	Glyma14g13225.1	No	No	NA	NA	NA	15	144	3.17805	NA	NA	NA	NA	NA	NA	NA	NA	NA	NA	NA	NA	NA	NA	NA	NA	NA	NA	Glyma14g13225.1
Novel_miR5679	22	Gm15	16812056	16812319	24	No	No	No	10	288	2.07944	NA	NA	NA	NA	NA	NA	NA	NA	NA	NA	NA	NA	NA	NA	NA	NA	NA	NA	NA	NA	NA	none
Novel_miR5761a|Novel_miR5761b	21|21	Gm03	46045562	46045792	21	Glyma03g40236.6	No	No	NA	NA	NA	NA	NA	NA	NA	NA	NA	NA	NA	NA	46	-63	1.60944	NA	NA	NA	NA	NA	NA	NA	NA	NA	dehydroquinate dehydratase, putative / shikimate dehydrogenase, putative
Novel_miR5761a|Novel_miR5761b	21|21	Gm10	16157894	16158181	24	No	No	No	NA	NA	NA	NA	NA	NA	21	264	1.79176	NA	NA	NA	NA	NA	NA	NA	NA	NA	NA	NA	NA	NA	NA	NA	none
Novel_miR5761a|Novel_miR5761b	21|21	Gm19	28508799	28509029	21	No	No	No	23	273	2.3979	NA	NA	NA	NA	NA	NA	NA	NA	NA	NA	NA	NA	NA	NA	NA	NA	NA	NA	NA	NA	NA	none
Novel_miR5762	21	Gm01	7244914	7245153	24	No	No	No	NA	NA	NA	NA	NA	NA	NA	NA	NA	NA	NA	NA	NA	NA	NA	33	-192	2.19722	NA	NA	NA	NA	NA	NA	none
Novel_miR5762	21	Gm02	20834445	20834684	24	No	No	No	29	192	2.19722	NA	NA	NA	NA	NA	NA	NA	NA	NA	NA	NA	NA	NA	NA	NA	NA	NA	NA	NA	NA	NA	none
Novel_miR5762	21	Gm09	22776535	22776750	24	No	No	No	27	168	2.19722	NA	NA	NA	NA	NA	NA	NA	NA	NA	NA	NA	NA	NA	NA	NA	NA	NA	NA	NA	NA	NA	none
Novel_miR5764	22	Gm01	22353158	22353373	24	No	No	No	NA	NA	NA	NA	NA	NA	NA	NA	NA	NA	NA	NA	NA	NA	NA	14	-24	3.21888	NA	NA	NA	NA	NA	NA	none
Novel_miR5764	22	Gm01	23979304	23979534	21	No	No	No	NA	NA	NA	NA	NA	NA	11	84	1.79176	NA	NA	NA	NA	NA	NA	NA	NA	NA	NA	NA	NA	NA	NA	NA	none
Novel_miR5764	22	Gm01	38161395	38161658	24	No	No	No	NA	NA	NA	NA	NA	NA	NA	NA	NA	NA	NA	NA	NA	NA	NA	19	96	1.60944	NA	NA	NA	NA	NA	NA	none
Novel_miR5764	22	Gm04	29652093	29652386	21	No	No	No	NA	NA	NA	NA	NA	NA	36	189	2.19722	NA	NA	NA	NA	NA	NA	NA	NA	NA	NA	NA	NA	NA	NA	NA	none
Novel_miR5764	22	Gm05	19212261	19212533	21	No	No	No	NA	NA	NA	NA	NA	NA	39	-189	2.89037	NA	NA	NA	NA	NA	NA	NA	NA	NA	NA	NA	NA	NA	NA	NA	none
Novel_miR5764	22	Gm05	20535491	20535754	24	No	No	No	NA	NA	NA	NA	NA	NA	NA	NA	NA	NA	NA	NA	NA	NA	NA	14	96	1.60944	NA	NA	NA	NA	NA	NA	none
Novel_miR5764	22	Gm05	19212180	19212371	24	No	No	No	8	-120	2.30259	NA	NA	NA	NA	NA	NA	NA	NA	NA	NA	NA	NA	NA	NA	NA	NA	NA	NA	NA	NA	NA	none
Novel_miR5764	22	Gm05	20978412	20978675	24	No	No	No	NA	NA	NA	NA	NA	NA	NA	NA	NA	NA	NA	NA	NA	NA	NA	23	96	1.60944	NA	NA	NA	NA	NA	NA	none
Novel_miR5764	22	Gm06	23768773	23768982	21	No	No	No	NA	NA	NA	NA	NA	NA	15	84	1.60944	NA	NA	NA	NA	NA	NA	NA	NA	NA	NA	NA	NA	NA	NA	NA	none
Novel_miR5764	22	Gm09	23843225	23843488	24	No	No	No	NA	NA	NA	NA	NA	NA	NA	NA	NA	NA	NA	NA	NA	NA	NA	21	96	1.60944	NA	NA	NA	NA	NA	NA	none
Novel_miR5764	22	Gm10	22606917	22607108	24	No	No	No	20	48	2.19722	NA	NA	NA	NA	NA	NA	NA	NA	NA	NA	NA	NA	NA	NA	NA	NA	NA	NA	NA	NA	NA	none
Novel_miR5764	22	Gm11	21334775	21335038	24	No	No	No	NA	NA	NA	NA	NA	NA	NA	NA	NA	NA	NA	NA	NA	NA	NA	21	96	1.60944	NA	NA	NA	NA	NA	NA	none
Novel_miR5764	22	Gm14	32576016	32576279	24	No	No	No	NA	NA	NA	NA	NA	NA	NA	NA	NA	NA	NA	NA	NA	NA	NA	17	96	1.60944	NA	NA	NA	NA	NA	NA	none
Novel_miR5764	22	Gm15	30677910	30678173	24	No	No	No	NA	NA	NA	NA	NA	NA	NA	NA	NA	NA	NA	NA	NA	NA	NA	20	96	1.60944	NA	NA	NA	NA	NA	NA	none
Novel_miR5764	22	Gm15	29019973	29020236	24	No	No	No	NA	NA	NA	NA	NA	NA	NA	NA	NA	NA	NA	NA	NA	NA	NA	21	96	1.60944	NA	NA	NA	NA	NA	NA	none
Novel_miR5764	22	Gm16	21546651	21546914	24	No	No	No	NA	NA	NA	NA	NA	NA	NA	NA	NA	NA	NA	NA	NA	NA	NA	22	96	1.60944	NA	NA	NA	NA	NA	NA	none
Novel_miR5764	22	Gm17	17285168	17285431	24	No	No	No	NA	NA	NA	NA	NA	NA	NA	NA	NA	NA	NA	NA	NA	NA	NA	21	96	1.60944	NA	NA	NA	NA	NA	NA	none
Novel_miR5764	22	Gm19	6723133	6723396	24	No	No	No	NA	NA	NA	NA	NA	NA	NA	NA	NA	NA	NA	NA	NA	NA	NA	21	96	1.60944	NA	NA	NA	NA	NA	NA	none
Novel_miR5766	21	Gm02	27051320	27051559	24	No	No	No	NA	NA	NA	19	-192	3.68888	NA	NA	NA	NA	NA	NA	NA	NA	NA	NA	NA	NA	NA	NA	NA	NA	NA	NA	none
Novel_miR5766	21	Gm03	17646004	17646219	24	No	No	No	NA	NA	NA	22	-192	2.94444	NA	NA	NA	NA	NA	NA	NA	NA	NA	NA	NA	NA	NA	NA	NA	NA	NA	NA	none
Novel_miR5766	21	Gm03	25577470	25577637	21	No	No	No	NA	NA	NA	NA	NA	NA	8	42	1.60944	NA	NA	NA	NA	NA	NA	NA	NA	NA	NA	NA	NA	NA	NA	NA	none
Novel_miR5766	21	Gm06	32385830	32386045	24	No	No	No	NA	NA	NA	NA	NA	NA	11	-168	1.79176	NA	NA	NA	NA	NA	NA	NA	NA	NA	NA	NA	NA	NA	NA	NA	none
Novel_miR5766	21	Gm07	12919927	12920142	24	No	No	No	NA	NA	NA	15	-192	4.39445	NA	NA	NA	NA	NA	NA	NA	NA	NA	NA	NA	NA	NA	NA	NA	NA	NA	NA	none
Novel_miR5766	21	Gm07	31591245	31591436	24	No	No	No	NA	NA	NA	NA	NA	NA	23	-216	1.79176	NA	NA	NA	NA	NA	NA	NA	NA	NA	NA	NA	NA	NA	NA	NA	none
Novel_miR5766	21	Gm10	33215579	33215818	24	No	No	No	NA	NA	NA	25	-192	1.94591	NA	NA	NA	NA	NA	NA	NA	NA	NA	NA	NA	NA	NA	NA	NA	NA	NA	NA	none
Novel_miR5766	21	Gm12	16987091	16987306	24	No	No	No	NA	NA	NA	19	-192	3.68888	NA	NA	NA	NA	NA	NA	NA	NA	NA	NA	NA	NA	NA	NA	NA	NA	NA	NA	none
Novel_miR5766	21	Gm16	22521260	22521523	24	No	No	No	NA	NA	NA	NA	NA	NA	NA	NA	NA	NA	NA	NA	NA	NA	NA	17	-264	1.79176	NA	NA	NA	NA	NA	NA	none
Novel_miR5766	21	Gm16	22298041	22298208	21	No	No	No	NA	NA	NA	NA	NA	NA	6	-189	1.94591	NA	NA	NA	NA	NA	NA	NA	NA	NA	NA	NA	NA	NA	NA	NA	none
Novel_miR5766	21	Gm17	28866656	28866991	24	No	No	No	31	-192	2.30259	NA	NA	NA	NA	NA	NA	NA	NA	NA	NA	NA	NA	NA	NA	NA	NA	NA	NA	NA	NA	NA	none
Novel_miR5766	21	Gm17	23078695	23078982	24	No	No	No	NA	NA	NA	NA	NA	NA	NA	NA	NA	18	24	2.3979	NA	NA	NA	NA	NA	NA	NA	NA	NA	NA	NA	NA	none
Novel_miR5766	21	Gm18	17214709	17214900	24	No	No	No	NA	NA	NA	17	-192	3.71357	NA	NA	NA	NA	NA	NA	NA	NA	NA	NA	NA	NA	NA	NA	NA	NA	NA	NA	none
Novel_miR5766	21	Gm18	24003426	24003785	24	No	No	No	39	-168	3.46574	NA	NA	NA	NA	NA	NA	NA	NA	NA	NA	NA	NA	NA	NA	NA	NA	NA	NA	NA	NA	NA	none
Novel_miR5766	21	Gm19	22574574	22574837	24	No	No	No	NA	NA	NA	14	-264	3.71357	NA	NA	NA	NA	NA	NA	NA	NA	NA	NA	NA	NA	NA	NA	NA	NA	NA	NA	none
Novel_miR5767	21	Gm06	25264463	25264654	24	No	No	No	NA	NA	NA	NA	NA	NA	NA	NA	NA	NA	NA	NA	NA	NA	NA	18	-96	2.07944	NA	NA	NA	NA	NA	NA	none
Novel_miR5770b	21	Gm05	27419321	27419632	24	No	No	No	17	-240	2.30259	NA	NA	NA	NA	NA	NA	NA	NA	NA	NA	NA	NA	NA	NA	NA	NA	NA	NA	NA	NA	NA	none
Novel_miR5771	24	Gm01	19413173	19413340	21	No	No	No	NA	NA	NA	NA	NA	NA	12	63	1.60944	NA	NA	NA	NA	NA	NA	NA	NA	NA	NA	NA	NA	NA	NA	NA	none
Novel_miR5771	24	Gm03	37418184	37418495	24	No	No	No	18	72	1.79176	NA	NA	NA	NA	NA	NA	NA	NA	NA	NA	NA	NA	NA	NA	NA	NA	NA	NA	NA	NA	NA	none
Novel_miR5771	24	Gm03	28383652	28383915	24	No	No	No	31	0	2.56495	NA	NA	NA	NA	NA	NA	NA	NA	NA	NA	NA	NA	NA	NA	NA	NA	NA	NA	NA	NA	NA	none
Novel_miR5771	24	Gm04	28465615	28465950	24	No	No	No	NA	NA	NA	NA	NA	NA	NA	NA	NA	NA	NA	NA	NA	NA	NA	NA	NA	NA	49	312	2.70805	NA	NA	NA	none
Novel_miR5771	24	Gm07	41694272	41694535	24	No	No	No	NA	NA	NA	13	0	1.79176	NA	NA	NA	NA	NA	NA	NA	NA	NA	NA	NA	NA	NA	NA	NA	NA	NA	NA	none
Novel_miR5771	24	Gm09	26458137	26458472	24	No	No	Yes	NA	NA	NA	NA	NA	NA	30	-192	1.79176	NA	NA	NA	NA	NA	NA	NA	NA	NA	NA	NA	NA	NA	NA	NA	none	yes
Novel_miR5771	24	Gm09	26457871	26458086	24	No	No	No	25	72	1.60944	NA	NA	NA	NA	NA	NA	NA	NA	NA	NA	NA	NA	NA	NA	NA	NA	NA	NA	NA	NA	NA	none
Novel_miR5771	24	Gm10	39553527	39553799	21	No	No	Yes	NA	NA	NA	NA	NA	NA	19	-189	4.39445	NA	NA	NA	NA	NA	NA	NA	NA	NA	NA	NA	NA	NA	NA	NA	none
Novel_miR5771	24	Gm10	39553443	39553802	24	No	No	No	NA	NA	NA	NA	NA	NA	49	-168	6.90776	NA	NA	NA	NA	NA	NA	NA	NA	NA	NA	NA	NA	NA	NA	NA	none
Novel_miR5771	24	Gm14	37078423	37078782	24	No	No	No	NA	NA	NA	NA	NA	NA	NA	NA	NA	NA	NA	NA	NA	NA	NA	50	-48	4.79579	NA	NA	NA	NA	NA	NA	none
Novel_miR5771	24	Gm15	16441694	16441981	24	No	No	No	NA	NA	NA	NA	NA	NA	38	288	3.21888	NA	NA	NA	NA	NA	NA	NA	NA	NA	NA	NA	NA	NA	NA	NA	none
Novel_miR5771	24	Gm18	28370852	28371166	21	No	No	No	NA	NA	NA	NA	NA	NA	NA	NA	NA	NA	NA	NA	59	-294	6.23832	NA	NA	NA	NA	NA	NA	NA	NA	NA	none
Novel_miR5771	24	Gm18	13851730	13852065	24	No	No	No	NA	NA	NA	NA	NA	NA	NA	NA	NA	NA	NA	NA	NA	NA	NA	44	312	2.19722	NA	NA	NA	NA	NA	NA	none
Novel_miR5771	24	Gm19	37104604	37104819	24	No	No	No	16	0	2.30259	NA	NA	NA	NA	NA	NA	NA	NA	NA	NA	NA	NA	NA	NA	NA	NA	NA	NA	NA	NA	NA	none
Novel_miR5772	24	Gm02	130991	131230	24	No	No	No	NA	NA	NA	NA	NA	NA	16	168	1.60944	NA	NA	NA	NA	NA	NA	NA	NA	NA	NA	NA	NA	NA	NA	NA	none
Novel_miR5772	24	Gm04	13114110	13114397	24	No	No	No	NA	NA	NA	NA	NA	NA	NA	NA	NA	14	-264	1.94591	NA	NA	NA	NA	NA	NA	NA	NA	NA	NA	NA	NA	none
Novel_miR5772	24	Gm10	29623364	29623615	21	No	No	No	NA	NA	NA	NA	NA	NA	12	147	1.94591	NA	NA	NA	NA	NA	NA	NA	NA	NA	NA	NA	NA	NA	NA	NA	none
Novel_miR5772	24	Gm14	29228651	29228866	24	No	No	No	NA	NA	NA	NA	NA	NA	23	72	2.19722	NA	NA	NA	NA	NA	NA	NA	NA	NA	NA	NA	NA	NA	NA	NA	none
Novel_miR5772	24	Gm17	34202246	34202581	24	No	No	No	NA	NA	NA	NA	NA	NA	49	72	7.45472	NA	NA	NA	NA	NA	NA	NA	NA	NA	NA	NA	NA	NA	NA	NA	none
Novel_miR5773	22	Gm01	33390880	33391095	24	No	No	No	NA	NA	NA	NA	NA	NA	25	264	2.07944	NA	NA	NA	NA	NA	NA	NA	NA	NA	NA	NA	NA	NA	NA	NA	none
Novel_miR5773	22	Gm04	28589116	28589619	24	Glyma04g24920.2	No	No	NA	NA	NA	NA	NA	NA	NA	NA	NA	NA	NA	NA	NA	NA	NA	NA	NA	NA	NA	NA	NA	52	-240	5.61677	enolase 1
Novel_miR5773	22	Gm18	26741938	26742345	24	No	No	No	68	-168	7.19369	NA	NA	NA	103	-168	14.4437	NA	NA	NA	56	-168	5.27811	75	-168	7.19369	NA	NA	NA	NA	NA	NA	none
Novel_miR5775	21	Gm03	24000666	24001217	24	No	No	No	NA	NA	NA	NA	NA	NA	107	-168	7.19369	NA	NA	NA	NA	NA	NA	NA	NA	NA	NA	NA	NA	NA	NA	NA	none
Novel_miR5776	21	Gm01	7726442	7726633	24	No	No	Yes	NA	NA	NA	NA	NA	NA	24	-192	1.79176	NA	NA	NA	NA	NA	NA	NA	NA	NA	NA	NA	NA	NA	NA	NA	none
Novel_miR5776	21	Gm08	21503394	21503609	24	No	No	No	NA	NA	NA	NA	NA	NA	NA	NA	NA	22	-168	1.94591	NA	NA	NA	NA	NA	NA	NA	NA	NA	NA	NA	NA	none
Novel_miR5776	21	Gm13	36498401	36498640	24	No	No	No	18	-48	2.19722	NA	NA	NA	NA	NA	NA	NA	NA	NA	NA	NA	NA	NA	NA	NA	NA	NA	NA	NA	NA	NA	none
Novel_miR5776	21	Gm13	28139626	28139865	24	No	No	No	28	-240	2.56495	NA	NA	NA	NA	NA	NA	NA	NA	NA	NA	NA	NA	NA	NA	NA	NA	NA	NA	NA	NA	NA	none
Novel_miR5776	21	Gm17	29379500	29379739	24	No	No	Yes	NA	NA	NA	NA	NA	NA	NA	NA	NA	NA	NA	NA	NA	NA	NA	38	-24	1.60944	NA	NA	NA	NA	NA	NA	none
Novel_miR5777	22	Gm03	31327751	31328206	24	No	No	No	NA	NA	NA	NA	NA	NA	NA	NA	NA	NA	NA	NA	NA	NA	NA	NA	NA	NA	63	288	3.89182	NA	NA	NA	none
Novel_miR5777	22	Gm04	15714579	15715034	24	No	No	No	NA	NA	NA	NA	NA	NA	NA	NA	NA	NA	NA	NA	NA	NA	NA	NA	NA	NA	59	360	1.94591	NA	NA	NA	none
Novel_miR5777	22	Gm07	39710346	39710681	24	No	No	No	30	-96	3.89182	NA	NA	NA	NA	NA	NA	NA	NA	NA	NA	NA	NA	NA	NA	NA	NA	NA	NA	NA	NA	NA	none
Novel_miR5777	22	Gm19	18764875	18765147	21	No	No	No	NA	NA	NA	NA	NA	NA	NA	NA	NA	NA	NA	NA	NA	NA	NA	NA	NA	NA	34	336	1.79176	NA	NA	NA	none
Novel_miR5779	24	Gm19	12076625	12076840	24	No	No	No	27	288	2.56495	NA	NA	NA	NA	NA	NA	NA	NA	NA	NA	NA	NA	NA	NA	NA	NA	NA	NA	NA	NA	NA	none
Novel_miR5781	22	Gm01	40245050	40245322	21	No	No	No	NA	NA	NA	25	-210	6.51619	NA	NA	NA	NA	NA	NA	NA	NA	NA	NA	NA	NA	NA	NA	NA	NA	NA	NA	none
Novel_miR5781	22	Gm01	40245113	40245328	24	No	No	Yes	NA	NA	NA	NA	NA	NA	NA	NA	NA	27	-264	1.60944	NA	NA	NA	NA	NA	NA	NA	NA	NA	NA	NA	NA	none
Novel_miR5781	22	Gm01	33931114	33931281	21	No	No	Yes	NA	NA	NA	NA	NA	NA	NA	NA	NA	NA	NA	NA	NA	NA	NA	8	-105	2.30259	NA	NA	NA	NA	NA	NA	none
Novel_miR5781	22	Gm02	32933344	32933658	21	No	No	No	NA	NA	NA	63	-63	4.39445	NA	NA	NA	NA	NA	NA	NA	NA	NA	NA	NA	NA	NA	NA	NA	NA	NA	NA	none
Novel_miR5781	22	Gm03	15367824	15368054	21	No	No	No	NA	NA	NA	NA	NA	NA	29	147	2.94444	NA	NA	NA	NA	NA	NA	NA	NA	NA	NA	NA	NA	NA	NA	NA	none
Novel_miR5781	22	Gm06	39149748	39149957	21	No	No	No	NA	NA	NA	NA	NA	NA	NA	NA	NA	36	21	3.58352	NA	NA	NA	39	21	4.60517	NA	NA	NA	NA	NA	NA	none
Novel_miR5781	22	Gm10	37750004	37750213	21	No	No	No	36	-105	4.35671	NA	NA	NA	NA	NA	NA	NA	NA	NA	NA	NA	NA	NA	NA	NA	NA	NA	NA	NA	NA	NA	none
Novel_miR5781	22	Gm11	31696347	31696661	21	No	No	No	NA	NA	NA	NA	NA	NA	NA	NA	NA	NA	NA	NA	NA	NA	NA	34	42	2.3979	NA	NA	NA	NA	NA	NA	none
Novel_miR5781	22	Gm11	33485042	33485353	24	No	No	Yes	NA	NA	NA	NA	NA	NA	NA	NA	NA	27	-264	1.60944	NA	NA	NA	NA	NA	NA	29	-264	2.07944	NA	NA	NA	none		Glyma15g21480.1
Novel_miR5781	22	Gm12	10071520	10071708	21	No	No	No	NA	NA	NA	NA	NA	NA	22	105	2.89037	NA	NA	NA	NA	NA	NA	NA	NA	NA	NA	NA	NA	NA	NA	NA	none
Novel_miR5781	22	Gm12	10071856	10072086	21	No	No	No	NA	NA	NA	NA	NA	NA	51	-252	4.39445	NA	NA	NA	NA	NA	NA	NA	NA	NA	NA	NA	NA	NA	NA	NA	none
Novel_miR5781	22	Gm14	33344738	33344989	21	No	No	No	NA	NA	NA	19	-210	3.17805	NA	NA	NA	NA	NA	NA	NA	NA	NA	NA	NA	NA	NA	NA	NA	NA	NA	NA	none
Novel_miR5781	22	Gm14	29566490	29566762	21	No	No	No	NA	NA	NA	NA	NA	NA	41	147	2.94444	NA	NA	NA	NA	NA	NA	NA	NA	NA	NA	NA	NA	NA	NA	NA	none
Novel_miR5781	22	Gm18	50254824	50255096	21	No	No	No	NA	NA	NA	NA	NA	NA	NA	NA	NA	NA	NA	NA	NA	NA	NA	NA	NA	NA	NA	NA	NA	29	147	2.83321	none
Novel_miR5781	22	Gm19	9076210	9076629	21	No	No	No	NA	NA	NA	NA	NA	NA	84	0	6.35611	NA	NA	NA	NA	NA	NA	NA	NA	NA	NA	NA	NA	NA	NA	NA	none
Novel_miR5781	22	Gm20	21577844	21578326	21	No	No	Yes	47	-168	6.93147	NA	NA	NA	NA	NA	NA	NA	NA	NA	NA	NA	NA	37	-168	2.19722	NA	NA	NA	NA	NA	NA	none
Novel_miR5782	21	Gm09	12570402	12570713	24	No	No	Yes	48	0	2.70805	NA	NA	NA	NA	NA	NA	NA	NA	NA	NA	NA	NA	NA	NA	NA	NA	NA	NA	NA	NA	NA	none
Novel_miR5784	21	Gm11	16315172	16315459	24	No	No	No	NA	NA	NA	27	-240	2.19722	NA	NA	NA	NA	NA	NA	NA	NA	NA	NA	NA	NA	NA	NA	NA	NA	NA	NA	none
Novel_miR5784	21	Gm16	6953418	6953711	21	Glyma16g07691.4	No	No	NA	NA	NA	NA	NA	NA	NA	NA	NA	NA	NA	NA	NA	NA	NA	68	189	6.66441	58	189	1.60944	NA	NA	NA	transporter associated with antigen processing protein 1
Novel_miR6299	22	Gm01	17626889	17627080	24	No	No	No	16	168	1.60944	NA	NA	NA	NA	NA	NA	NA	NA	NA	NA	NA	NA	NA	NA	NA	NA	NA	NA	NA	NA	NA	none
Novel_miR6299	22	Gm02	40566744	40567007	24	No	No	No	38	144	2.99573	NA	NA	NA	NA	NA	NA	NA	NA	NA	NA	NA	NA	NA	NA	NA	NA	NA	NA	NA	NA	NA	none
Novel_miR6299	22	Gm08	36173941	36174132	24	No	No	No	NA	NA	NA	6	216	3.3322	NA	NA	NA	NA	NA	NA	NA	NA	NA	NA	NA	NA	NA	NA	NA	NA	NA	NA	none
Novel_miR6299	22	Gm18	41637114	41637713	24	No	No	No	53	-144	4.60517	NA	NA	NA	NA	NA	NA	NA	NA	NA	NA	NA	NA	NA	NA	NA	NA	NA	NA	NA	NA	NA	none
Novel_miR6299	22	Gm18	20653824	20654135	24	No	No	No	31	-120	7.16704	NA	NA	NA	NA	NA	NA	NA	NA	NA	NA	NA	NA	NA	NA	NA	NA	NA	NA	NA	NA	NA	none
Novel_miR6299|Novel_miR6299	22|22	Gm08	798514	798681	21	Glyma08g01320.1	No	No	8	210	2.48491	NA	NA	NA	NA	NA	NA	NA	NA	NA	NA	NA	NA	NA	NA	NA	NA	NA	NA	NA	NA	NA	Ubiquitin family protein

## Sheet: Table S10
Table S10. Expression values of the PHAS genes producing phasiRNAs that were predicted to target lipid biosynthesis related genes in soybean. The values were normalized by RPM.
PHAS	Seed(A)	Seed(H)	Cotyledon(H)	Cotyledon(W)	SeedCoat(A)	Leaf(H)	Root(H)	Stem(H)
PHAS4371a-1	0	0	0	0	0	6.69984	0	0
PHAS4388-1	0	16.9256	0	0	0	4.96285	0	0
PHAS4382	0	0	0	0	0	4.59063	0	0
PHAS1519-1	0	0	0	2.54397	0	0	0	0
PHAS4341	0	0	0	0	0	5.21099	0	0
PHAS4388-2	0	0	0	0	0	3.34992	0	0
PHAS4992	0	0	0	2.69361	0	1.86107	0	0
PHAS4371a-2	0	0	0	0	0	7.69241	0	0
PHAS4388-3	0.485805	0	0	0	0	0	0	0
PHAS5771-1	0	3.21586	0	0	0	0	0	0
PHAS1523a-1	2.01262	0	0	0	0	0	0	0
PHAS5031	0	0	0	0	0	1.61292	0	0
PHAS1523a-2	0	4.2314	0	0	0	0	0	0
PHAS5781-1	0	0	0	0.59858	0	0	0	0
PHAS5380a/b	0	10.6631	0	0	0	0	0	0
PHAS1520a	0	3.21586	0	0	0	0	0	0
PHAS5375	0	0	0	0	0	9.67755	0	0
PHAS1523a-3	0	7.61652	0	0	0	0	0	0
PHAS5672	0	11.1709	0	0	0	0	0	0
PHAS4371a-3	0	0	0	0	0	8.1887	0	0
PHAS4378a	0	6.77024	0	0	0	0	0	0
PHAS5781-2	0	0	6.63671	2.76843	0	0	0	0
PHAS4388-4	0	0	0	0	1.29808	0	0	0
PHAS1509a/b	0	0	0	0	2.01924	6.94799	6.09109	0
PHAS4343b	0	0	0	0	0	0	1.86462	0
PHAS4374b	0	0	0	3.51666	0	0	0	0
PHAS1519-2	0	11.6787	25.982	4.41453	0	0	9.19878	0
PHAS1520j-1	0	0	3.24775	0	0	0	0	0
PHAS1520k/l	0	0	0	4.19006	0	6.69984	0	0
PHAS1519-3	0	0	0	4.86346	0	0	0	0
PHAS5782	0	0	6.77792	0	0	0	0	0
PHAS5771-2	0	5.07768	0	0	0	0	0	0
PHAS4413a	0	6.26247	0	0	0	0	0	0
PHAS4350	0	3.55437	0	0	0	0	0	0
PHAS1520j-2	1.45742	0	0	0	0	0	0	0
PHAS1523a-4	0	0	0	0	0	0	10.5662	0
PHAS5776-1	0	4.06214	0	0	0	0	0	0
PHAS5781-3	0	0	0	0	0	3.34992	0	0
PHAS166h-3p/k/u	0	0	6.77792	0	0	0	0	0
PHAS4395	0	0	0	0	18.9905	0	0	0
PHAS171b-3p	2.01262	0	0	0	0	0	0	0
PHAS4371a-4	0	0	4.09499	0	0	0	0	0
PHAS1520e-1	0	5.41619	0	0	1.53847	4.59063	0	0
PHAS1520e-2	0	0	0	0	0	0	5.22093	0
PHAS4388-5	0	0	0	2.69361	0	5.95542	0	0
PHAS1520e-3	0	0	0	0	0	6.69984	0	0
PHAS5781-4	0	0	0	0	1.39424	3.34992	0	0
PHAS1520j-3	0	0	0	2.39432	0	0	0	0
PHAS5776-2	0	0	0	2.84326	0	0	0	0
